# Supplementary material for: Multiomics in silico analysis identifies TM4SF4 as a cell surface target in hepatocellular carcinoma
Source: PLoS One. 2025 Feb 25;20(2):e0307048. doi: 10.1371/journal.pone.0307048 (PMC11856526; doi:10.1371/journal.pone.0307048)
Supplement: S1 Table — (XLSX) [file pone.0307048.s004.xlsx]

## Sheet: S1 Table
	S1 Table
	Gene/protein	Gene description	Uniprot	RNA brain regional distribution	Tissue RNA - lung [NX]	RNA tissue distribution	RNA cancer specific FPKM	Top Localization by COMPARTMENTS	Detected in blood by mass spectrometry
	TM4SF4	Transmembrane 4 L six family member 4	P48230	Not detected	0.3	Detected in some	liver cancer: 249.4;pancreatic cancer: 130.5	Plasma membrane	No
	TM4SF5	Transmembrane 4 L six family member 5	O14894	Not detected	0.1	Detected in some	liver cancer: 219.6	Plasma membrane; Lysosome	No
	SLC2A2	Solute carrier family 2 member 2	P11168	Not detected	0.1	Detected in some	liver cancer: 105.2	Plasma membrane	No
	TFR2	Transferrin receptor 2	Q9UP52	Not detected	0.1	Detected in some	liver cancer: 136.2	Plasma membrane	No
	SLCO1B1	Solute carrier organic anion transporter family member 1B1	Q9Y6L6	Not detected	0	Detected in single	liver cancer: 52.6	Plasma membrane	No
	SLC38A4	Solute carrier family 38 member 4	Q969I6	Not detected	0.1	Detected in some	liver cancer: 61.0	Plasma membrane	No
	SLC10A1	Solute carrier family 10 member 1	Q14973	Not detected	0	Detected in some	liver cancer: 65.2	Plasma membrane	No
	SLC22A7	Solute carrier family 22 member 7	Q9Y694	Not detected	0	Detected in some	liver cancer: 81.5	Plasma membrane	No
