# Supplementary material for: Multiomics in silico analysis identifies TM4SF4 as a cell surface target in hepatocellular carcinoma
Source: PLoS One. 2025 Feb 25;20(2):e0307048. doi: 10.1371/journal.pone.0307048 (PMC11856526; doi:10.1371/journal.pone.0307048)
Supplement: S2 Table — (XLSX) [file pone.0307048.s005.xlsx]

## Sheet: S2 Table (part 1)
	S2 Table (part 1)
	Pearson correlation with TM4SF4 in HCC cells (GSE149614 dataset)
	Gene	Pearson r value
	CLU	0.731717
	GC	0.683418
	SCP2	0.676026
	AGT	0.665957
	TMBIM6	0.665648
	ALB	0.66318
	SDHC	0.661668
	TMEM176B	0.65849
	ACAA2	0.650585
	RARRES2	0.6478
	AMBP	0.646732
	MPC2	0.642422
	NDUFC2	0.640419
	NDUFB2	0.63833
	ECH1	0.632858
	VTN	0.628775
	GSTK1	0.626207
	MGST3	0.62273
	COX6A1	0.617934
	PRDX6	0.615114
	TMCO1	0.614582
	COPZ1	0.614325
	TMEM176A	0.60935
	COX8A	0.607153
	CFH	0.604959
	PHYH	0.604917
	SEC61B	0.604597
	SYPL1	0.603976
	CARHSP1	0.60394
	SMIM14	0.603649
	ATP5A1	0.603368
	EDF1	0.602451
	ANPEP	0.601529
	ATP5B	0.599486
	S100A16	0.594714
	SELENBP1	0.594428
	PSME1	0.594058
	HSD17B11	0.593847
	NDUFA4	0.593232
	ATP5J2	0.593134
	CAPZA2	0.593
	FKBP2	0.592156
	SUB1	0.591615
	HMGCS2	0.590167
	TMEM59	0.589901
	NDUFA5	0.58974
	ASGR1	0.58887
	ARF1	0.583405
	C2	0.583207
	CES2	0.582287
	NDUFS2	0.582089
	BLOC1S1	0.58091
	CERS2	0.580382
	HADHB	0.579504
	LRPAP1	0.579424
	PGM1	0.579241
	ACAT1	0.578261
	CD63	0.577191
	SERF2	0.577043
	SHFM1	0.576972
	CHMP2A	0.572882
	ERP29	0.571648
	SDHA	0.570865
	CNPY2	0.570744
	ATP5L	0.570663
	LAMP2	0.570286
	ATP5C1	0.570113
	TXNL1	0.569764
	DLD	0.569435
	DAD1	0.568876
	ALDH9A1	0.568532
	HADHA	0.566979
	TSTA3	0.565711
	SERPINF1	0.564603
	42248	0.564188
	AKR1C3	0.56404
	FDPS	0.563751
	PRDX5	0.562626
	NDUFA1	0.562392
	SSBP1	0.562178
	RPN2	0.561479
	CIB1	0.561001
	C1orf43	0.56041
	SSR2	0.558813
	NEDD8	0.558023
	UBC	0.555098
	KRTCAP2	0.554476
	SEPP1	0.553858
	CFHR1	0.553833
	SRP9	0.553753
	NDUFS8	0.553674
	AIG1	0.553195
	SUCLG1	0.553032
	NAPA	0.552153
	UBB	0.552056
	BAD	0.55162
	DAZAP2	0.551581
	NDUFA3	0.550536
	PPA2	0.549778
	SLC25A5	0.548653
	H3F3A	0.548602
	COX7B	0.548097
	FIS1	0.548025
	EBP	0.547964
	NUCB1	0.546779
	SLC50A1	0.546391
	ENSA	0.546055
	ERP44	0.546004
	PMF1	0.545624
	ORM1	0.544601
	NDUFA12	0.544533
	HSPB11	0.544207
	ECHDC2	0.54412
	TM4SF5	0.543971
	MTCH2	0.543796
	ATP6V0B	0.543598
	NDUFS5	0.543595
	ACADM	0.542969
	RNF181	0.54273
	C8G	0.54123
	ATP5J	0.540713
	COX7A2L	0.540438
	CAV2	0.540428
	PHPT1	0.539563
	TXNDC17	0.539459
	ATP5G3	0.538947
	TMEM9	0.538362
	PSMA2	0.536768
	COX14	0.536726
	COX7B2	0.536408
	TMBIM4	0.536042
	APH1A	0.53594
	CFI	0.535536
	ARPC5	0.535467
	CYP3A5	0.535003
	IER3IP1	0.53439
	IFITM3	0.534035
	ACP1	0.533476
	TMEM38B	0.533464
	AKR1A1	0.533334
	MDH1	0.533088
	STAU1	0.53298
	SPCS2	0.531871
	KHK	0.531552
	BUD31	0.531018
	GALE	0.530509
	LAPTM4A	0.530138
	ATRAID	0.529929
	NDUFB3	0.528401
	DHRS7	0.527896
	ORM2	0.527607
	AKAP9	0.527435
	UGT2B15	0.527413
	COX5B	0.527404
	MYL6	0.526102
	TF	0.525805
	TSTD1	0.525128
	NDUFS6	0.525125
	MRPS14	0.524174
	PON1	0.524067
	PSMB5	0.524036
	LAMTOR2	0.52376
	FASTK	0.52313
	ATP5O	0.522694
	PSMB4	0.522632
	LDHA	0.522198
	MAGOH	0.522131
	BANF1	0.522089
	NARS	0.521579
	GNG5	0.521502
	FGL1	0.520893
	AAMDC	0.520831
	UGP2	0.520736
	SPATS2L	0.52068
	C4BPB	0.520557
	MAOA	0.520047
	FUNDC2	0.519743
	MINOS1	0.519456
	RAB1A	0.519404
	COX7A2	0.51898
	ARL1	0.518425
	MAGEA3	0.518181
	PSMC3	0.5177
	UGT2B7	0.517617
	TMEM179B	0.517284
	NDUFB11	0.517023
	TIPRL	0.516788
	ZNHIT1	0.516657
	OS9	0.516381
	SPTSSA	0.516181
	PIGT	0.516015
	HAX1	0.515673
	HLA-A	0.515472
	PEPD	0.514931
	NDUFB5	0.514593
	NDUFA11	0.514412
	TMEM126B	0.513423
	CD151	0.513366
	ATPIF1	0.513318
	CEP57	0.513125
	SNAPIN	0.512722
	DHCR7	0.512462
	VDAC3	0.512166
	FH	0.511564
	TDO2	0.511475
	PSMB6	0.511465
	OAZ1	0.510712
	F2	0.510544
	XRCC5	0.510528
	IDH1	0.510412
	ETFA	0.510105
	CYSTM1	0.509942
	HDHD3	0.509674
	ATP5F1	0.509521
	ARPC1A	0.508889
	NDUFV2	0.508875
	SGCE	0.508634
	ARF5	0.508353
	RTN3	0.508164
	POLD2	0.50805
	PSMB2	0.507788
	UBE2K	0.507688
	VPS29	0.507278
	PDIA4	0.50715
	HNRNPK	0.506851
	COPS6	0.506415
	PPP1CA	0.505947
	RAB13	0.505266
	EMC4	0.503815
	CSDE1	0.503147
	PSMB7	0.501807
	SUMO1	0.501087
	NUDT5	0.500932
	MKKS	0.500244
	MRPL50	0.500136
	SNRPG	0.499741
	HIGD1A	0.499243
	EPHX1	0.498919
	PNKD	0.498612
	TROVE2	0.498563
	TOR1AIP2	0.498438
	COX17	0.497723
	PSMA1	0.497721
	PRRC2C	0.497578
	SDHD	0.497147
	CCS	0.496851
	COX6B1	0.496579
	PSMD8	0.496146
	FGG	0.495728
	NDUFB1	0.495681
	DBI	0.495264
	POLR2J	0.494966
	DSTN	0.494762
	SLC25A3	0.493193
	AP2S1	0.493132
	CFL1	0.493106
	FDFT1	0.492639
	PSMC2	0.492477
	ALDOB	0.492007
	UBXN4	0.492001
	C1R	0.491956
	HMGCL	0.491721
	OSBPL9	0.491006
	C11orf58	0.490629
	MRPS33	0.490587
	NUCKS1	0.490509
	GLMP	0.490478
	UGDH	0.489942
	HAAO	0.489922
	POLR2L	0.489916
	CNN3	0.489343
	PRDX4	0.48929
	PPCS	0.48814
	UQCRH	0.488094
	GPC3	0.487924
	CHID1	0.48761
	CHCHD2	0.487571
	SWI5	0.487505
	NUCB2	0.487243
	CTSA	0.487007
	OPTN	0.486948
	TMED5	0.486706
	MRPL19	0.486595
	SLC37A4	0.486403
	BCAP29	0.486213
	MAGEA6	0.485898
	PIH1D1	0.485688
	AK2	0.48566
	ATP5E	0.485591
	ZDHHC12	0.485342
	COPB2	0.485327
	CFL2	0.484768
	NUDT22	0.484719
	POLR2I	0.484589
	MCFD2	0.484357
	CD164	0.483574
	NDUFB6	0.483329
	TMX2	0.483019
	UFC1	0.482996
	CAT	0.482925
	COX20	0.482684
	OCIAD2	0.482573
	HPGD	0.482477
	MRPL24	0.482433
	NDUFV1	0.482419
	COA6	0.482289
	SCAMP3	0.482167
	CHCHD3	0.481865
	SERINC2	0.481832
	IMMP2L	0.48152
	NDUFS7	0.481197
	DAP3	0.481138
	PON3	0.481125
	ZFAND6	0.481077
	ASL	0.480797
	MCTS1	0.48057
	SCCPDH	0.480409
	ARPC3	0.48019
	TMEM141	0.480121
	A1CF	0.47997
	ABCD3	0.479731
	POP4	0.479402
	GGCX	0.479372
	TPM3	0.479022
	PEBP1	0.478741
	ACBD5	0.478456
	VSNL1	0.478075
	WDR83OS	0.478007
	POLR2J3	0.477857
	NDUFA8	0.477779
	MRPL42	0.477711
	HSDL2	0.47731
	CYCS	0.477152
	TMEM258	0.477028
	ERGIC3	0.476408
	RAB14	0.476276
	PDZK1	0.475719
	C5	0.475582
	COMMD3	0.475374
	PPIC	0.47512
	LAMTOR5	0.475022
	TMEM50A	0.474409
	RPS6KB2	0.474368
	UBL5	0.474257
	LINC00998	0.473761
	ACAT2	0.47367
	BZW1	0.473264
	EIF4G2	0.472902
	MMAB	0.472806
	PRCC	0.472625
	MORF4L2	0.472552
	FAM114A1	0.472401
	TAX1BP1	0.472162
	SHMT2	0.472054
	CD46	0.471944
	ECI2	0.47176
	DPY30	0.471586
	UXT	0.471441
	SRP14	0.470713
	ALAD	0.470634
	CALM2	0.470577
	ATP6V1G1	0.470545
	RNF167	0.470391
	CFB	0.470303
	OST4	0.470154
	IMMT	0.470135
	TMED2	0.470069
	IFI27	0.469876
	FAU	0.469788
	MMADHC	0.469703
	SERPINA1	0.46969
	C9orf78	0.469445
	SIVA1	0.469353
	PSME2	0.469143
	PFDN2	0.469068
	NRBP1	0.468922
	CALU	0.468909
	SEC61G	0.468887
	TCEB2	0.46881
	RPS26	0.468622
	SMUG1	0.468314
	ETFB	0.468258
	TFR2	0.468183
	IDI1	0.4681
	ST8SIA6-AS1	0.467954
	UROD	0.467494
	C1orf123	0.467259
	PTS	0.467147
	TPR	0.467111
	PTGES3	0.467014
	LYPLAL1	0.466458
	GCHFR	0.466394
	SMCO4	0.466087
	YWHAE	0.465633
	NQO2	0.46534
	FGGY	0.465209
	ASGR2	0.465192
	TMEM106B	0.465004
	ATP5G2	0.464787
	APEX1	0.464684
	ATP1A1	0.464562
	MRPL55	0.464553
	IAH1	0.464499
	DYNLL1	0.464497
	RPS7	0.464414
	PMVK	0.464376
	SRP54	0.464291
	ARL4A	0.464043
	WASL	0.463799
	TMEM219	0.463748
	ELP5	0.463358
	TIMM17B	0.463332
	NDUFB4	0.463012
	LAMTOR1	0.46268
	RTFDC1	0.462629
	METTL7A	0.462003
	NACA	0.461757
	CUL1	0.461495
	UBE2A	0.461412
	SAT2	0.461186
	METTL5	0.460801
	UBE2D3	0.460765
	TMEM14B	0.460601
	GOLGA7	0.460189
	SRPK2	0.460163
	SVIP	0.460154
	PLS3	0.459646
	AIFM1	0.459638
	PSENEN	0.459623
	SLC39A1	0.459608
	PSMA3	0.459442
	NRDC	0.458642
	LINC01287	0.458325
	TMED4	0.458318
	TPRKB	0.458225
	SQLE	0.458203
	SPINK1	0.458183
	CNIH4	0.458162
	GTF2A2	0.458024
	TRUB2	0.457956
	SERPINA6	0.457955
	C8A	0.457822
	PDHA1	0.457717
	WDR13	0.457674
	ATP6V1D	0.457278
	NDUFB10	0.45702
	SCGN	0.457014
	NFYC	0.456567
	SELT	0.456474
	AP1S1	0.456474
	PROC	0.45642
	CRYZ	0.45629
	DRAP1	0.456258
	MSMO1	0.455833
	ACOT8	0.455787
	FIBP	0.455647
	SND1	0.455447
	DHRS4L2	0.455209
	PSMA5	0.4551
	MFF	0.455031
	MAOB	0.454942
	IRF3	0.454829
	PRR13	0.45467
	CCNC	0.454636
	HNRNPC	0.454565
	LACTB2	0.454361
	APOA1BP	0.454197
	MRPL48	0.454184
	HAO1	0.454138
	MRPL20	0.454122
	ARPC1B	0.454032
	COPB1	0.454001
	LSM3	0.453791
	CCDC25	0.453562
	PCNP	0.453412
	PMPCB	0.453341
	SF3B6	0.453287
	HSD17B12	0.453153
	CHMP2B	0.452868
	PCCB	0.452779
	ZCRB1	0.45274
	PON2	0.452524
	CHTOP	0.452524
	NDUFC1	0.452462
	SDHB	0.452364
	SNX17	0.452337
	HSD17B4	0.451584
	SAP18	0.451561
	CETN2	0.451485
	MDH2	0.451419
	SRI	0.451323
	NDUFS1	0.451196
	RAP1A	0.451181
	CNBP	0.451107
	UQCC3	0.451055
	RHOC	0.45097
	SCAF11	0.450955
	OXA1L	0.450876
	VBP1	0.450649
	OLA1	0.450528
	ALG14	0.45046
	SEC63	0.450385
	APIP	0.450372
	MGST1	0.449901
	BCAP31	0.449508
	CD24	0.449239
	MCCC1	0.449166
	TMEM45B	0.449032
	KRT18	0.449017
	UGT2A3	0.448915
	DGUOK	0.448712
	TSG101	0.448372
	ACTN4	0.448087
	OCIAD1	0.4479
	C11orf31	0.447652
	SARS	0.447531
	CALD1	0.447517
	MRPS15	0.447482
	NDUFAF3	0.447277
	MRPL47	0.4472
	LYPLA1	0.447148
	SMDT1	0.447141
	CISD2	0.446965
	PLOD3	0.44667
	HSD17B7	0.446517
	SHMT1	0.446372
	WBSCR22	0.446241
	PPP2R1A	0.446153
	CRIPT	0.446133
	SNRPE	0.445801
	NIT1	0.444988
	CYB5R1	0.444887
	PIGC	0.444768
	GDI2	0.444631
	AUP1	0.444387
	NDUFV3	0.444296
	ENTPD5	0.443788
	TRMT112	0.443654
	RNF5	0.443427
	CNDP2	0.443421
	C11orf73	0.443261
	ADRM1	0.443163
	NUDC	0.443078
	RBM8A	0.443016
	EPRS	0.44288
	MED8	0.442818
	PPP1R7	0.442594
	FAM136A	0.442483
	PSMD14	0.442301
	MRPL16	0.442288
	LYRM5	0.442271
	TARS	0.441872
	CLIP1	0.440987
	C4orf3	0.440879
	MTX1	0.440752
	NDUFA10	0.440588
	GSTM3	0.440533
	PDIA6	0.440531
	NEU1	0.440352
	TPI1	0.440138
	EMC7	0.440006
	RAD23A	0.439889
	SLC31A1	0.43975
	SNRPF	0.439601
	UBE2V2	0.439601
	MED10	0.439546
	FBXO22	0.439437
	PARK7	0.439429
	S100A13	0.439269
	GNAI1	0.438993
	ALDOC	0.43896
	ACO1	0.438703
	UBE2N	0.438656
	RPA3	0.438528
	CDK5	0.438415
	OSTC	0.438083
	LMO4	0.438038
	FAM96A	0.437917
	C7orf73	0.437827
	TMEM97	0.437746
	ARF4	0.437685
	TMBIM1	0.437524
	BET1	0.437425
	ECHDC1	0.437364
	DYNLRB1	0.437251
	HMGN3	0.437246
	PEX19	0.437243
	FKBP3	0.436849
	EID1	0.436543
	ITIH2	0.436498
	ATP1B1	0.436364
	PARP1	0.436236
	CNOT7	0.436091
	PHGDH	0.436091
	DST	0.436049
	MANBAL	0.435972
	DDX1	0.435751
	HDLBP	0.435749
	CAPZB	0.435666
	UQCR10	0.43544
	PRPF40A	0.435408
	PSMB1	0.435311
	TMED10	0.435307
	PSMD13	0.435289
	POLR3GL	0.435025
	TUBB4B	0.434919
	PSAT1	0.434741
	RAB18	0.43473
	HMGCS1	0.434729
	NOP10	0.434681
	MUT	0.434609
	CREB3	0.434523
	SERINC3	0.434482
	TM2D1	0.434346
	C8B	0.434169
	DNAJC15	0.434035
	MRPS11	0.433968
	STIP1	0.433906
	ISOC2	0.433827
	MYL12B	0.433714
	LSM8	0.433519
	LRRC42	0.433423
	DEGS1	0.433281
	GPN3	0.433193
	DPM1	0.433121
	LINC00869	0.433006
	CAMTA1	0.432914
	PRDX2	0.432907
	PSMD1	0.432896
	RTCA	0.432785
	NABP2	0.432656
	MLF2	0.432545
	CPB2	0.432518
	YIPF3	0.432493
	TRAPPC4	0.432386
	PDZD11	0.432343
	PGRMC1	0.432302
	MBD4	0.4323
	TMEM126A	0.432251
	POLR2G	0.432152
	PPIG	0.431781
	PPIA	0.431551
	IMP4	0.431255
	GALM	0.431212
	HIBCH	0.431086
	MYO6	0.431059
	ACMSD	0.431014
	TMEM120A	0.4309
	IRF6	0.430893
	FGB	0.430872
	LGALS4	0.430761
	SERPINA5	0.430742
	MTHFS	0.430699
	PYCR2	0.430682
	UGT2B11	0.430678
	EIF4E2	0.430672
	SEC11C	0.430367
	DHCR24	0.430235
	TMEM14C	0.43011
	MYL6B	0.430099
	EFNA1	0.430004
	BCAS2	0.429983
	STX5	0.429976
	POP7	0.429724
	DNAJC8	0.429688
	NUDT9	0.429653
	ASB9	0.429646
	HDHD2	0.429447
	ECHS1	0.429299
	PDAP1	0.42925
	MAGED1	0.429044
	UQCR11	0.428982
	AK1	0.428945
	C14orf2	0.428671
	LRG1	0.428596
	BBX	0.428358
	DYNLT3	0.428198
	GOLT1A	0.428068
	UCHL5	0.42802
	NUB1	0.427946
	CMBL	0.427904
	TMEM205	0.427675
	USP16	0.427575
	ERICH5	0.426919
	DCTN3	0.42673
	CHCHD5	0.426643
	SLC25A11	0.426623
	CRYL1	0.426441
	FAM213A	0.426143
	DCAF11	0.426033
	VKORC1	0.425946
	TPMT	0.425941
	C7orf50	0.425852
	GGPS1	0.425831
	MRPL52	0.425828
	C14orf1	0.425718
	PECR	0.425716
	LEPROTL1	0.425586
	ATP6V1F	0.425567
	NELFE	0.425219
	FAH	0.424901
	GTF3C6	0.424879
	CMPK1	0.424327
	LAMTOR4	0.423687
	SEC22B	0.423478
	POLE4	0.423474
	MRPL43	0.423369
	RIOK3	0.422819
	RPL27A	0.422784
	PGK1	0.422627
	PNPLA8	0.422555
	EAPP	0.422491
	EIF1AX	0.422448
	ORMDL2	0.422151
	PDCD5	0.422073
	COQ4	0.422061
	CLDN1	0.422007
	CDC42	0.42197
	LEPROT	0.421968
	TUBA4A	0.421871
	CLN3	0.421861
	ATG101	0.421747
	PSMA7	0.421697
	SMIM19	0.42165
	TMEM41B	0.421622
	RNF7	0.421475
	RPL36AL	0.421421
	ZCCHC11	0.421413
	CAPN1	0.421286
	TRAPPC3	0.421242
	PRPF38A	0.421082
	MRFAP1	0.420853
	SERPINF2	0.420826
	CKS1B	0.42077
	PPP1R11	0.420588
	ROMO1	0.420253
	RPN1	0.420186
	HIBADH	0.419865
	PRDX1	0.419576
	ANXA4	0.419312
	TOMM20	0.419284
	COA4	0.419258
	HADH	0.419231
	MRPL28	0.419111
	EPHX2	0.419042
	RPS10	0.419002
	C3	0.418994
	GSTM4	0.418864
	TCEA1	0.418653
	LPCAT3	0.418594
	PRELID3B	0.418453
	SSNA1	0.418424
	CDK4	0.418107
	PRKAG1	0.41807
	WBP2	0.417996
	NDUFS3	0.41743
	TIMM8B	0.417401
	MRPS22	0.417387
	ZNF24	0.417221
	TSFM	0.417196
	WDR45	0.417149
	RDH11	0.41696
	HDAC1	0.416952
	GNG12	0.416866
	AAMP	0.416863
	SRSF10	0.416784
	PCYOX1	0.416607
	ARMT1	0.416412
	RPLP0	0.416265
	GSTA1	0.416184
	UMPS	0.41595
	SCARB2	0.41591
	FGA	0.415783
	GGCT	0.415752
	APLP2	0.415592
	MRPS18C	0.415526
	HABP2	0.415386
	DPM3	0.415337
	GOLGA4	0.415331
	RAB10	0.415157
	NIPBL	0.414976
	SAR1B	0.414763
	PEG10	0.414719
	S100A10	0.414614
	GOLGA2	0.414477
	GPX4	0.414471
	YIPF6	0.414352
	CDC26	0.414338
	BTF3L4	0.414257
	TRPT1	0.414226
	HNRNPA2B1	0.414109
	ZNF281	0.414099
	KDELR1	0.414046
	CSTA	0.413916
	TCEA3	0.413608
	PCK2	0.413591
	RPL9	0.413501
	RSBN1L	0.413415
	RBM39	0.413345
	HLTF	0.413298
	LSM1	0.413152
	RTN4	0.413031
	NANS	0.412972
	C8orf59	0.412549
	PYM1	0.412547
	PSMD4	0.412481
	INO80C	0.412474
	TSPAN8	0.412075
	YIPF1	0.412069
	HNRNPR	0.411624
	GHITM	0.41156
	MORN2	0.411469
	TMEM33	0.411438
	DDRGK1	0.411368
	HEXA	0.411321
	TAOK3	0.411277
	GJB1	0.411163
	MRPL21	0.411131
	NFIA	0.411077
	MRPL57	0.410996
	REEP5	0.410981
	ACP2	0.410976
	TEX264	0.410634
	SC5D	0.410588
	FAM177A1	0.410495
	PPIB	0.410378
	FLAD1	0.410261
	CACYBP	0.409866
	RABIF	0.409617
	AIDA	0.409314
	RBCK1	0.40921
	CDC73	0.409152
	MRPL49	0.40912
	GTF2H5	0.408731
	CYB5A	0.408419
	GRB14	0.408412
	PTRHD1	0.408195
	NELFCD	0.408059
	ATOX1	0.408039
	APOC3	0.407966
	PLA2G16	0.407912
	NDUFA6	0.407885
	HNRNPF	0.40768
	PRKCSH	0.407631
	GOLIM4	0.407554
	MRPL14	0.407528
	TMEM14A	0.407461
	TSNAX	0.407417
	TCAF1	0.407358
	CHP1	0.407146
	BPHL	0.407136
	SNRPD2	0.406988
	RNH1	0.406957
	SERPIND1	0.406848
	USO1	0.406799
	ZFPL1	0.406761
	UAP1	0.406711
	AASDHPPT	0.406704
	SUSD4	0.406555
	CALR	0.406404
	IL10RB	0.4063
	CTD-2350C19.2	0.406247
	MAN1A2	0.406235
	CSAG1	0.406164
	DYNLT1	0.405987
	HSP90B1	0.40585
	NTPCR	0.40575
	MRPL13	0.405575
	UCHL3	0.405498
	YIF1A	0.405215
	ISCA1	0.405159
	NR1H2	0.405063
	CNIH1	0.405029
	WRB	0.404949
	PCBP2	0.404824
	THRAP3	0.404602
	ESD	0.404448
	ANAPC5	0.404273
	THOC2	0.404269
	AGXT	0.404186
	TAGLN2	0.404131
	MEA1	0.404108
	MRPS12	0.40409
	RBX1	0.404056
	ARL6IP4	0.40395
	COPA	0.403945
	CTSD	0.403846
	MRPL33	0.403831
	DHRS4	0.403642
	RPF1	0.4036
	ARHGEF35	0.403251
	SCOC	0.403093
	SYAP1	0.402969
	ILF2	0.40286
	ALG13	0.402838
	YWHAB	0.402605
	PSMD9	0.402449
	COPS8	0.402439
	TXNDC12	0.402426
	38777	0.402252
	NDUFB9	0.402157
	TTC39C	0.40185
	H1F0	0.401802
	UQCRC1	0.401794
	CEBPZOS	0.401684
	SF3B2	0.401673
	MTERF2	0.40163
	SNRPA1	0.401533
	SRP19	0.40152
	GNPAT	0.401379
	STOML2	0.401362
	COPS3	0.401205
	GPI	0.401146
	BRE	0.401114
	WDR33	0.401106
	PLCXD2	0.400209
	NDUFAB1	0.400099
	MCRS1	0.4
	H2AFJ	0.39996
	PPP1R1A	0.399938
	DNPEP	0.399735
	LRRC28	0.399678
	SUMO2	0.399655
	ATP5I	0.399552
	C11orf54	0.399454
	KMT2E	0.399416
	GPR89A	0.399274
	POLR2E	0.399271
	ERCC1	0.399271
	NSL1	0.399018
	TIMM10B	0.39895
	PPHLN1	0.398894
	CHURC1	0.398772
	SUCLG2	0.398763
	ERI3	0.398596
	BRK1	0.398582
	GOLM1	0.398466
	VRK3	0.398289
	HSD17B10	0.398183
	DDX5	0.397995
	DPP4	0.397928
	NIT2	0.397892
	ZFR	0.397821
	ORMDL1	0.397804
	SSR1	0.397787
	ARID4B	0.397713
	CDH2	0.397633
	SARAF	0.397488
	HLA-C	0.397473
	SCPEP1	0.397391
	SMIM12	0.397327
	HACD3	0.397286
	NDUFA7	0.39725
	PSMC6	0.397103
	TCAIM	0.397023
	BSG	0.397006
	ZYX	0.39666
	C9orf142	0.39664
	TPGS2	0.396565
	SCML1	0.396554
	TWF1	0.396261
	SLPI	0.396103
	MRPS9	0.395993
	CCT3	0.395821
	COX11	0.39565
	DERA	0.395604
	MRPL36	0.395479
	SMIM7	0.395152
	ALG8	0.395049
	USP47	0.394931
	CSRP2	0.394867
	VPS28	0.394733
	RPS27L	0.394659
	COQ5	0.394557
	DNAJC19	0.394551
	SERBP1	0.394386
	SRSF11	0.394376
	SF3B4	0.394315
	PCMT1	0.394311
	CPSF6	0.394277
	PIN4	0.394195
	EIF3I	0.39418
	SNRPD1	0.394056
	CCT4	0.394027
	COMMD8	0.394
	MRPL54	0.393987
	ABCB8	0.39391
	LYPLA2	0.393906
	TMEM230	0.393892
	TOX4	0.393879
	ILK	0.393867
	BRMS1	0.393864
	SLC25A4	0.393524
	LYRM2	0.393508
	FIP1L1	0.393422
	RAB11A	0.393235
	FAM45A	0.393184
	REXO2	0.393067
	CCNL1	0.392944
	MRPS28	0.392773
	CAPZA1	0.392687
	TOMM5	0.392543
	LSM5	0.392532
	SLC4A2	0.392483
	PARP9	0.39248
	MPV17	0.392248
	ZFAND2B	0.392237
	IP6K2	0.392137
	EIF3K	0.392087
	CYP2D6	0.392022
	TTC32	0.391885
	SERPING1	0.391776
	RNASE4	0.391729
	RAD1	0.391693
	SKP1	0.391606
	KDELR2	0.391487
	PA2G4	0.391474
	ABCB1	0.391302
	DPM2	0.391047
	RAB7A	0.391037
	SF3B5	0.390984
	COMMD6	0.390975
	TAF7	0.390744
	CYB5R3	0.390629
	MAP3K13	0.390504
	MRPL15	0.390491
	RSRC1	0.390366
	RBBP7	0.390245
	OTC	0.390075
	ALDH1A1	0.389939
	C1orf131	0.389923
	MTFR1L	0.389765
	RABAC1	0.3895
	ANKRD39	0.389496
	SURF4	0.389461
	NNT	0.389382
	PFDN5	0.389207
	NAA38	0.38918
	ERH	0.389071
	NSFL1C	0.388988
	DERL2	0.38898
	URM1	0.388934
	DECR2	0.388635
	ENO1	0.388538
	C12orf29	0.388522
	SIRT2	0.38851
	ARF3	0.38841
	VNN1	0.388369
	C1D	0.388359
	PEX13	0.388258
	PSMD2	0.388215
	CLGN	0.388058
	TIMM10	0.388036
	MORF4L1	0.387844
	ID2	0.3878
	PPP4R3B	0.387545
	ST13	0.387499
	UQCRC2	0.387425
	PSMC4	0.387381
	CEBPG	0.387188
	NR1H4	0.387176
	DENR	0.387083
	GLO1	0.386996
	PEF1	0.386849
	SULT2A1	0.386752
	SMARCA1	0.386746
	KRT8	0.386662
	PEX16	0.386529
	TMEM50B	0.38649
	LMAN2	0.386489
	TFG	0.386442
	PPIE	0.386372
	MRPL11	0.386322
	C14orf166	0.386245
	CHD1L	0.386184
	CDK2AP2	0.386098
	ZBTB8OS	0.385993
	UGT2B4	0.385953
	SYNJ2BP	0.385874
	TPD52L1	0.385825
	FUS	0.385664
	NAA50	0.38557
	USP1	0.385545
	ACADS	0.385405
	SRP72	0.385235
	MTX2	0.385221
	MRPL37	0.385213
	CWC15	0.385096
	BOLA3	0.385012
	TMEM106C	0.384935
	LRRC41	0.384704
	ABCG8	0.384628
	NCSTN	0.384559
	ANG	0.38448
	HSPE1	0.384334
	RPLP1	0.38433
	HNRNPA3	0.384272
	SLC29A1	0.384114
	GPBP1L1	0.384077
	SP100	0.384026
	TMED9	0.384004
	ATAD2	0.383994
	DHPS	0.383984
	DPH6	0.383893
	HPN	0.383874
	KCTD3	0.383801
	DNAJB6	0.383659
	HSPD1	0.383533
	APOH	0.383429
	TIMMDC1	0.383397
	FBXO25	0.383338
	TUFM	0.383313
	C9orf3	0.383023
	TUBB2A	0.382799
	RAB30-AS1	0.382669
	SLC43A3	0.382656
	LMO7	0.382501
	STX17	0.382454
	ZFP36L1	0.382441
	EIF4H	0.382217
	RSRC2	0.382143
	NAA20	0.381971
	GNAS	0.381683
	LMAN1	0.381641
	DCAF6	0.381614
	CASP6	0.381555
	ANXA7	0.381393
	TMEM147	0.381366
	PROX1	0.381185
	SNX14	0.381131
	CCT5	0.381087
	ENAH	0.381029
	CCT6A	0.380955
	OTUB1	0.380867
	TPD52	0.380843
	RFC1	0.380728
	CLPTM1	0.380627
	FAM103A1	0.380585
	SMYD3	0.380544
	POP5	0.380493
	DNAJC3	0.380432
	EPB41L5	0.380428
	GMNN	0.380343
	ASF1A	0.380181
	SLC22A7	0.380144
	GPR137	0.380062
	CCDC90B	0.380036
	TMEM256	0.380033
	PDE4DIP	0.379837
	COASY	0.379687
	ADI1	0.37965
	CLNS1A	0.379569
	DDOST	0.37952
	CSNK2B	0.379355
	BROX	0.379241
	SBDS	0.379215
	SRSF5	0.379178
	AGPAT1	0.379142
	NUPL2	0.379078
	FADS1	0.379043
	PRG4	0.378914
	ANXA9	0.378874
	MDK	0.378866
	FTL	0.378849
	EIF5B	0.378837
	ZNF148	0.378729
	HSPA8	0.378668
	APOO	0.378474
	HAT1	0.378244
	PRPF31	0.378206
	SPATS2	0.378182
	RPL41	0.378163
	CROT	0.378022
	GLOD4	0.377918
	SCYL1	0.377914
	SSB	0.377909
	PAICS	0.377803
	COMMD1	0.377791
	CD59	0.37776
	NTHL1	0.377617
	NOSIP	0.377411
	RAB1B	0.377394
	UFL1	0.377233
	ERBB3	0.377213
	PAPOLA	0.377176
	DARS	0.377162
	ANXA10	0.37716
	GPR88	0.376915
	GANAB	0.376767
	DNAJC22	0.376637
	NFIC	0.376515
	DAP	0.376475
	CCNDBP1	0.376227
	COMMD4	0.376174
	KNG1	0.376122
	TRIM24	0.375969
	ACTR10	0.375528
	COX6C	0.37545
	EGFR	0.375437
	HTATIP2	0.375392
	DRAIC	0.375389
	CDC5L	0.375354
	EGLN2	0.375211
	SLC22A9	0.375196
	NAE1	0.375146
	TP53TG1	0.375129
	SPAG16	0.375037
	RTKN	0.374932
	RPL10	0.374894
	ABCF2	0.37488
	LAGE3	0.374843
	MRPS18A	0.374649
	RPL6	0.374605
	XRCC6	0.374516
	RNF114	0.37451
	SLTM	0.37446
	AGMO	0.374396
	ZC3H15	0.374336
	UQCRB	0.374332
	CSE1L	0.374231
	XRN2	0.374162
	RPS27	0.374123
	ZNF277	0.374108
	PSMG3	0.373689
	TGOLN2	0.373629
	CUTA	0.373523
	TSSC4	0.373503
	NT5DC1	0.373393
	MRPS35	0.37335
	HMGN2	0.37333
	RPS5	0.373323
	SNAP47	0.373123
	DPH3	0.373103
	SCARB1	0.373063
	ZNF644	0.372679
	JTB	0.372505
	GUSB	0.372476
	RPLP2	0.372462
	CTPS1	0.372433
	DECR1	0.372081
	ATXN7L3B	0.372019
	MOSPD3	0.371915
	PSMA4	0.371878
	RBMX	0.371808
	RPS16	0.371719
	MOCS2	0.371649
	ZNF326	0.371612
	C1orf27	0.371528
	KLKB1	0.371517
	ALDH6A1	0.371489
	SDR39U1	0.371468
	ABCF1	0.371439
	MRPS36	0.371279
	C6	0.371237
	SOD1	0.371222
	PSMG1	0.371199
	HSPA5	0.371076
	GLRX2	0.371016
	DNAJB4	0.370959
	AQP11	0.370911
	METAP2	0.370903
	HSPA9	0.370759
	MTG2	0.370718
	EIF3M	0.370434
	GPC6	0.37042
	C2orf47	0.370331
	VPS37A	0.370273
	UBE2L3	0.370267
	POLR2K	0.370202
	CCT8	0.370167
	DDAH2	0.370078
	CADM1	0.370009
	UNC50	0.369918
	IARS2	0.36971
	TSR2	0.369632
	TMEM18	0.369553
	SPAG7	0.369517
	GFPT1	0.369506
	HNMT	0.369298
	ATF1	0.369242
	NAMPT	0.369027
	CUL2	0.368943
	EML4	0.368853
	GOLGB1	0.368834
	PRPF18	0.368711
	SNX4	0.368682
	CRAT	0.368677
	TMEM223	0.368647
	YWHAQ	0.36859
	SDHAF3	0.368585
	DCTN2	0.368459
	ACTR6	0.368436
	VPS72	0.368427
	MET	0.368414
	SIKE1	0.368373
	ADIPOR1	0.368276
	PRKAA1	0.368095
	SNRNP27	0.368006
	CALM3	0.367996
	CNOT2	0.367956
	ANAPC16	0.367665
	SLC39A7	0.367659
	LURAP1L	0.367601
	ATF6	0.367593
	COA1	0.367508
	MSRB1	0.367486
	TMEM86B	0.367435
	ELOVL1	0.367434
	MYEOV2	0.367358
	MAGED2	0.367346
	MRPL44	0.36732
	NDUFB8	0.367195
	MRPL32	0.367079
	NKAP	0.367034
	RPS11	0.367014
	SUMO3	0.366972
	ANP32A	0.366942
	IFI27L1	0.366867
	C4BPA	0.366803
	PSPH	0.366732
	OARD1	0.366653
	BLZF1	0.366487
	CISD1	0.366424
	RB1CC1	0.366352
	TMEM53	0.366352
	SLIRP	0.366247
	EXOSC3	0.366163
	MIA3	0.365883
	RP11-295G20.2	0.365771
	SCFD1	0.365633
	MRPL2	0.365577
	C12orf56	0.365364
	STRAP	0.365346
	EIF2S2	0.365329
	PCMTD1	0.365282
	AC098973.2	0.365273
	NDUFAF4	0.36516
	PIGK	0.365067
	CHCHD7	0.364965
	MVK	0.364915
	CPSF3L	0.364797
	PSMB8	0.364709
	TCEAL4	0.364627
	SERPINA4	0.364617
	VAMP7	0.3644
	BRIX1	0.364343
	RALA	0.364284
	RAB5B	0.364275
	HSPA14	0.364223
	RBM3	0.364209
	CBX5	0.363809
	VAMP8	0.363771
	CCDC91	0.363767
	TXNDC9	0.363597
	PBLD	0.363525
	EPS8L2	0.363524
	MTIF3	0.363522
	DCTN6	0.363483
	QPRT	0.363474
	COX4I1	0.363419
	COPS5	0.363341
	C21orf59	0.363339
	NSDHL	0.363332
	SF1	0.363265
	KLHDC3	0.363251
	UBE2E3	0.363119
	MRPS5	0.363088
	MAGEA1	0.362885
	ASCC3	0.362789
	ZNF638	0.36276
	SLC2A4RG	0.362705
	RPS20	0.362683
	FAM3C	0.362515
	TMEM60	0.362512
	LARP4	0.362502
	CDKN2C	0.362436
	TRAPPC1	0.36235
	TPP1	0.362342
	NOL10	0.36233
	ACO2	0.362326
	RPS25	0.362321
	WDR61	0.362279
	RPL13A	0.362228
	GK	0.362151
	HINT1	0.362123
	KRIT1	0.362079
	UBAC2	0.361977
	PWP1	0.361828
	FUOM	0.361753
	EIF2AK2	0.361681
	PQBP1	0.361637
	EIF4EBP1	0.361602
	NAP1L4	0.361476
	NMD3	0.36147
	UQCC2	0.361448
	DNAJC4	0.361339
	ASNSD1	0.361325
	NDUFA9	0.361296
	KLB	0.361234
	STK3	0.361102
	ZHX1	0.361081
	DNAJB11	0.360905
	GMPPA	0.360789
	NIPSNAP1	0.360709
	CCDC28B	0.360592
	ASNA1	0.360477
	NEDD4L	0.360438
	SET	0.360437
	ELP2	0.360425
	DNAJB9	0.360338
	NMRK1	0.360196
	HTATSF1	0.360042
	VEZT	0.360038
	MALAT1	0.360036
	POLR2F	0.360005
	HNRNPH2	0.35987
	ARL16	0.359624
	COPS4	0.359559
	RHBDD2	0.359503
	DNAJA1	0.359499
	PGM3	0.359375
	THOC7	0.359172
	ADH5	0.35897
	UBL4A	0.35887
	SF3A3	0.358776
	PUF60	0.358753
	SNRPC	0.35867
	SLC17A3	0.358667
	CDC42BPA	0.358556
	SEC31A	0.358494
	C12orf65	0.358468
	PNN	0.358386
	POMP	0.358325
	TMEM208	0.358323
	SSR3	0.358185
	GPR108	0.358168
	SPRYD4	0.358151
	ZNF655	0.358127
	CTSH	0.358041
	CYP2C8	0.357956
	GMCL1	0.357952
	TAF6	0.357741
	IFT22	0.35769
	IFT20	0.357578
	TMEM220	0.357393
	EMC9	0.357358
	GORASP2	0.357295
	CCDC34	0.357228
	ATG5	0.357183
	BAG6	0.357171
	RPL22	0.357106
	AP2M1	0.357084
	IVD	0.356933
	MTHFD2L	0.356912
	SEC61A1	0.356871
	ETFDH	0.356823
	MESDC2	0.356792
	ACBD6	0.356748
	FAHD2A	0.356574
	AC013461.1	0.356573
	RPS27A	0.356553
	THAP5	0.35653
	C6orf48	0.3565
	TRAM1	0.356474
	SMARCC2	0.356411
	CTNNAL1	0.356375
	SYNCRIP	0.35633
	RRM1	0.356288
	RPL18	0.356147
	ORC4	0.356089
	SCAMP2	0.356066
	SF3B1	0.355894
	MED21	0.355871
	UGT3A1	0.355842
	RWDD1	0.355819
	RPS9	0.355703
	TDG	0.355694
	PTMA	0.355592
	RPS13	0.355579
	ARFIP2	0.355554
	C1S	0.355546
	NDRG2	0.35529
	ELF3	0.355269
	SLC1A7	0.355257
	DMAP1	0.354995
	CPQ	0.354972
	SNX7	0.354967
	CAP1	0.354776
	PLS1	0.354774
	BAX	0.354746
	PSMD11	0.354746
	MGST2	0.354669
	LINC00667	0.354639
	ESPN	0.354595
	NASP	0.354555
	RNASEH1	0.354542
	UTP11L	0.354484
	EVI5	0.35435
	SRSF3	0.354335
	PSMA6	0.354311
	TIMM17A	0.354287
	TMEM140	0.354096
	ANXA13	0.354076
	JPX	0.354029
	TMEM11	0.354007
	GTSF1	0.353959
	TMEM167B	0.353946
	AKIP1	0.353925
	LINC01419	0.353804
	GPRC5C	0.35378
	TCP1	0.353754
	C6orf89	0.353734
	DHTKD1	0.353681
	RHEB	0.353679
	GRPEL1	0.353629
	MRPL1	0.353602
	MVP	0.353557
	YY1AP1	0.353477
	ZRANB2	0.353283
	CAST	0.353224
	SYS1	0.353156
	PDHB	0.353117
	PSMB3	0.353067
	FBXL5	0.352976
	COPG1	0.352928
	SDHAF2	0.352891
	ITGB1	0.352768
	MPC1	0.352716
	TNPO3	0.352684
	FAM3A	0.352653
	ANAPC13	0.352617
	PSMC1	0.352563
	MRPS18B	0.352478
	TM9SF2	0.352474
	CGRRF1	0.352401
	HCCS	0.35236
	UBXN1	0.352345
	DOLK	0.352257
	SMC5	0.352216
	IDH3G	0.352202
	C12orf10	0.351987
	ESYT1	0.351849
	RBM23	0.351844
	SLC30A9	0.351699
	PAIP2	0.35162
	SUPT16H	0.351491
	MVD	0.351424
	COQ3	0.351403
	CHRDL2	0.351346
	BCL10	0.351239
	ANAPC15	0.351196
	NHSL1	0.35117
	ASH1L	0.351048
	RAB4A	0.351008
	RPL37	0.351006
	PAGE2B	0.35091
	GOT1	0.350887
	F13B	0.350874
	PEX3	0.35086
	SRPRA	0.350837
	COPE	0.350776
	CH17-189H20.1	0.350647
	MRPS17	0.350627
	PRKAB2	0.350595
	SULT1C2	0.350594
	CHMP3	0.350582
	DPAGT1	0.350513
	AADAC	0.350453
	PFDN4	0.350402
	SRSF7	0.350395
	RPL11	0.35034
	TSHZ2	0.350329
	SEC13	0.350316
	RNF141	0.35025
	HEBP1	0.350187
	RAB6A	0.350072
	MT-ND5	0.349913
	PPP6C	0.349779
	GABARAP	0.349701
	RHOT2	0.349685
	MRPS10	0.349679
	PLEKHA5	0.349678
	SUMF2	0.349638
	PEX2	0.349593
	AC090498.1	0.349561
	CCDC53	0.349531
	COQ10B	0.349526
	ARG1	0.349503
	TIMM13	0.349501
	DHRS4-AS1	0.349484
	TTC3	0.349441
	SEC11A	0.349369
	LSM10	0.349305
	MKLN1	0.34923
	C19orf70	0.349158
	CCDC107	0.34914
	C1orf53	0.349122
	BCLAF1	0.349048
	RAP1B	0.348941
	GUK1	0.348878
	IRF2BP2	0.348846
	TXN2	0.348806
	SARNP	0.348782
	TMEM123	0.348713
	GNB2	0.348705
	LINC00116	0.348663
	39326	0.348476
	IL1RAP	0.348458
	VSIG10	0.348407
	PCM1	0.348352
	SMC2	0.348227
	C14orf119	0.348202
	YIPF2	0.348168
	SLC43A1	0.348164
	CCNG1	0.348112
	HGD	0.348082
	LMBRD1	0.347943
	MOB4	0.347799
	GNAI3	0.34771
	IFNAR1	0.347654
	APOPT1	0.347608
	HSD3B7	0.347518
	PKN2	0.347513
	H3F3B	0.3475
	CHMP5	0.347446
	PDXDC1	0.347203
	CCT2	0.34702
	MRPL35	0.346957
	ATP6V0D1	0.346934
	SCNM1	0.346904
	TSSC1	0.346881
	GMPS	0.346854
	ACTR3	0.346776
	MTPN	0.346774
	RNASEH2C	0.346758
	MAPK1IP1L	0.346742
	NUPR1	0.346667
	CSTB	0.346586
	FKBP5	0.346458
	C1GALT1C1	0.34644
	RIC8A	0.346354
	TRIAP1	0.346335
	HNRNPA1	0.346262
	MTF2	0.346211
	ZSWIM7	0.346206
	TEX30	0.346123
	KMT2C	0.345971
	ATP5H	0.345945
	PDLIM5	0.345878
	CCDC59	0.34587
	CP	0.345807
	ARFGAP2	0.34561
	CCDC47	0.345536
	MCOLN3	0.345344
	HDGF	0.345069
	JAGN1	0.345004
	TRMT10C	0.344986
	RUVBL2	0.344857
	ASPH	0.344803
	RPL35	0.344743
	UQCRFS1	0.344743
	ELOVL6	0.344742
	AP3S1	0.344672
	GPBP1	0.344615
	PDCD10	0.3446
	37500	0.344573
	MRPL3	0.344554
	DPP3	0.344541
	LLPH	0.344535
	HRG	0.344487
	SNAPC5	0.344483
	FAM127B	0.344431
	FMO3	0.34439
	PPP1R1C	0.344136
	NIPSNAP3A	0.344096
	CYP51A1	0.343969
	SMIM15	0.343959
	SMC6	0.343923
	MRPL9	0.343835
	LPGAT1	0.34383
	SERPINB1	0.343738
	CEBPZ	0.343617
	MUC13	0.343602
	SUPT7L	0.343518
	C12orf45	0.343394
	TMEM150A	0.343374
	ZC3H14	0.343316
	EWSR1	0.34327
	GTF2B	0.34326
	TINF2	0.343186
	STX4	0.343184
	COX7C	0.343132
	TUBA1B	0.342902
	HBP1	0.342884
	INIP	0.342841
	BDH2	0.34266
	COQ9	0.342535
	SNRNP25	0.342505
	ATP6V1E1	0.342448
	NNT-AS1	0.342401
	POLE3	0.342327
	C15orf40	0.342071
	SMPD1	0.342041
	RP11-12G12.7	0.342019
	RAB3IP	0.341982
	SECISBP2	0.341973
	EDEM2	0.341943
	STX8	0.341915
	MYCBP	0.341835
	LUC7L2	0.341818
	C7orf55	0.341798
	BPNT1	0.341779
	RRAGC	0.341737
	PNISR	0.34158
	LSG1	0.341564
	GAPDH	0.341527
	PIGF	0.34144
	MED11	0.34135
	HACD2	0.34132
	PCSK9	0.341223
	GNB5	0.341194
	ZNF622	0.341192
	SON	0.341085
	SGCB	0.34104
	SNW1	0.340916
	SLC35C2	0.340915
	MEAF6	0.340915
	FTSJ2	0.340821
	FAM96B	0.340585
	UFD1L	0.340543
	CCDC28A	0.340525
	C1orf122	0.340467
	ACSM2B	0.340461
	UGT2B10	0.340427
	NFU1	0.340423
	METTL2B	0.340396
	CDC123	0.340374
	TNFSF10	0.34035
	MYL12A	0.340262
	HUS1	0.340259
	TSN	0.340241
	EIF1B	0.340193
	CYB561D2	0.340036
	FABP1	0.339973
	AIMP2	0.339859
	PRKRA	0.339781
	GRN	0.339757
	SLC39A14	0.339654
	DUSP10	0.339612
	RPL7L1	0.33951
	RMDN3	0.33938
	FUCA2	0.33932
	PNPLA4	0.339293
	SLC25A39	0.339262
	RNF26	0.339215
	CCPG1	0.338947
	HDAC2	0.338897
	LSM12	0.338877
	P4HB	0.338873
	BTNL8	0.338847
	TUBB	0.338758
	RER1	0.338728
	MRPS21	0.33872
	EIF4G1	0.338495
	NMRAL1	0.338379
	EIF5A2	0.338331
	PGAM1	0.338257
	RASSF7	0.338243
	PDHX	0.338239
	SPTLC3	0.338208
	TTR	0.338196
	YTHDF2	0.338081
	SQRDL	0.338034
	BCHE	0.337989
	UBE2I	0.337954
	EMD	0.337836
	PHIP	0.33774
	IDNK	0.33771
	REEP6	0.337703
	ATP5SL	0.337694
	DNTTIP2	0.337665
	GGNBP2	0.337638
	FGFR1OP	0.337589
	NAA60	0.337492
	RAB5C	0.337488
	PLOD2	0.337439
	MRPS6	0.337416
	TMEM37	0.337305
	RAI14	0.337199
	IFRD1	0.337191
	CSRP1	0.337149
	ZCCHC17	0.336981
	RBP5	0.336933
	FADS2	0.336913
	NMI	0.336888
	CMC2	0.33682
	ARAF	0.336793
	LZIC	0.336789
	ENPP1	0.336511
	POLR2C	0.336467
	CBWD5	0.336465
	ERGIC2	0.33645
	AAAS	0.336371
	CALCOCO2	0.336273
	TM2D2	0.336254
	WDR34	0.336191
	TUBA1C	0.336172
	EIF2S1	0.336033
	ASRGL1	0.335923
	FBXW5	0.335832
	FRG1	0.335595
	ACTR3C	0.335541
	EIF6	0.335421
	EPHA1	0.335242
	MLLT10	0.335216
	RPF2	0.335154
	HNRNPDL	0.335147
	SMIM20	0.334943
	PI4KB	0.334938
	IARS	0.334895
	IGF2BP3	0.33486
	TFPI	0.334726
	BTD	0.334714
	DOLPP1	0.334673
	OGG1	0.334608
	SNRNP40	0.334527
	CKAP4	0.33449
	GDI1	0.334442
	MT-ND1	0.334419
	PIGBOS1	0.334373
	SS18L2	0.334157
	PNKP	0.334097
	GALK2	0.333991
	OSTF1	0.333989
	RHOA	0.333917
	CLPX	0.333894
	RPS12	0.333844
	CSNK2A1	0.333801
	NR0B2	0.33379
	DNAH14	0.333781
	UBAP2L	0.333759
	CANX	0.333587
	APOE	0.333419
	FUNDC1	0.333402
	SLC25A13	0.333249
	GPR89B	0.333243
	GALT	0.333208
	PXMP2	0.333186
	RPAP3	0.333091
	ARFRP1	0.333015
	CXADR	0.332988
	AURKAIP1	0.332931
	AK6	0.332759
	PAQR9-AS1	0.332664
	NT5C3A	0.332549
	NARF	0.332473
	MRPL22	0.332441
	ERLEC1	0.332293
	GTF2H1	0.332206
	COG2	0.332195
	RFC4	0.332154
	RNLS	0.33198
	BIRC2	0.33196
	TIMELESS	0.331947
	HPRT1	0.331913
	ABHD2	0.331907
	EIF2B3	0.331857
	PIN1	0.331805
	MACROD2	0.3318
	DDB1	0.331766
	THUMPD3	0.331748
	PDCL3	0.331713
	RBBP4	0.331697
	LGALS8	0.331567
	SPG21	0.33148
	NUBP1	0.331287
	POLD4	0.331214
	PTPRF	0.331207
	VMA21	0.331113
	VPS4B	0.331068
	JMJD6	0.33105
	RARRES3	0.331037
	PELO	0.331022
	HAUS1	0.330977
	AFTPH	0.330957
	EIF4A1	0.330899
	SLC17A5	0.330879
	UGT2B17	0.330792
	MRPS25	0.330779
	TSPAN4	0.330762
	UCKL1	0.330759
	TPT1	0.330727
	ARV1	0.330723
	ATF5	0.330709
	NOP58	0.3307
	RBM47	0.33034
	ALDOA	0.330331
	CDK10	0.330321
	DNAJC7	0.330249
	BLVRA	0.330168
	GBE1	0.330149
	RPRD1A	0.329995
	LUC7L3	0.32997
	FBLIM1	0.329941
	HBS1L	0.329821
	NUDT1	0.329767
	AZI2	0.329703
	C11orf24	0.329697
	ATF7	0.329644
	NDFIP2	0.329495
	KRR1	0.329488
	CLDND1	0.329444
	NGDN	0.329309
	BLCAP	0.32921
	ANGPTL3	0.329182
	UBE2B	0.32915
	NONO	0.329121
	SHISA5	0.329021
	PRDX3	0.32897
	THYN1	0.328968
	SORBS2	0.328965
	WLS	0.328915
	EIF5	0.328818
	TAF11	0.328784
	SHC1	0.328568
	RPS8	0.328409
	RPA2	0.328382
	YEATS4	0.328381
	UPB1	0.32831
	SOX6	0.328284
	PPP1CB	0.328218
	COMMD9	0.328134
	UFM1	0.328122
	RAB29	0.328047
	SNU13	0.328022
	LINC00493	0.327983
	CISD3	0.327968
	FDX1	0.327936
	SNX27	0.327933
	HNRNPU	0.327854
	IFT57	0.327847
	VPS45	0.327784
	OCLN	0.327779
	PAIP1	0.327769
	DDX24	0.327757
	NUDCD2	0.327711
	SLC38A3	0.327559
	IBTK	0.327416
	DIO1	0.327362
	SMLR1	0.327124
	SDSL	0.327105
	RSF1	0.327075
	EPS8	0.32706
	RARS2	0.32701
	EMC2	0.32698
	CXorf40B	0.326935
	ZNHIT3	0.326902
	SNRPB	0.326843
	GSTA2	0.326837
	SMS	0.326797
	DHRS1	0.326732
	FBP1	0.326672
	NTMT1	0.326655
	DNASE2	0.326545
	MARS	0.326519
	CBWD2	0.326468
	VIL1	0.326467
	PLGRKT	0.326415
	DSP	0.326396
	HRSP12	0.326285
	GABARAPL2	0.326265
	MITD1	0.326184
	ZNF207	0.326163
	SERPINA10	0.326129
	ARPC5L	0.326074
	HINT2	0.325873
	HINT3	0.325836
	CTNNBL1	0.325832
	EBNA1BP2	0.325812
	NUBP2	0.325788
	TOLLIP	0.3257
	MEIS2	0.325602
	C5orf28	0.325537
	TMEM167A	0.325533
	ZNF226	0.32553
	EIF2B4	0.325528
	PGAP2	0.325439
	RPS15A	0.325404
	FAM162A	0.325404
	MRPL53	0.325394
	CCDC115	0.325328
	MID1IP1	0.325204
	RBP1	0.325155
	CCDC167	0.32515
	CPNE1	0.325087
	SKP2	0.325065
	UXS1	0.325047
[truncated: 19,875 more rows]

## Sheet: S2 Table (part 2)
	S2 Table (part 2)
	Pearson correlation with TM4SF4 in NTC cells (GSE149614 dataset)
	Gene	Pearson r value
	PPDPF	0.774996
	CYSTM1	0.755997
	ANXA4	0.737303
	CLDN7	0.732279
	PDZK1IP1	0.73068
	KRT8	0.730324
	MYL12B	0.726686
	KRT18	0.720983
	CYP3A5	0.720209
	CXADR	0.70092
	LGALS4	0.699932
	CALM2	0.693585
	S100A10	0.680501
	PLPP2	0.676635
	DSTN	0.672225
	CD24	0.67191
	ELF3	0.664367
	MYL12A	0.659506
	ANXA13	0.656826
	ANXA11	0.654234
	RHOB	0.653755
	SKP1	0.650631
	HNRNPA1	0.646839
	SPATS2L	0.646452
	GTF2I	0.646377
	EIF4A2	0.643742
	FXYD2	0.643551
	TPM1	0.641611
	KLF6	0.634365
	LURAP1L	0.634048
	CLDN10	0.632082
	CD59	0.630564
	ANPEP	0.630338
	MYL6	0.625051
	SUMO2	0.623768
	CAV2	0.62082
	WEE1	0.6202
	EEF1A1	0.617495
	FAIM	0.613638
	BCL2L1	0.611349
	CDH1	0.609221
	SPINT2	0.60817
	HSD17B11	0.607881
	TMEM59	0.607133
	HMGB1	0.605266
	PRDX5	0.605219
	PPA1	0.604743
	ERBB3	0.602129
	MEAF6	0.60099
	CHCHD2	0.599935
	MLPH	0.599501
	ANXA2	0.597073
	DEFB1	0.596432
	NFIC	0.595609
	GTF3C6	0.594427
	TSPO	0.59384
	SNRPN	0.5933
	LAMP2	0.592528
	ACTG1	0.59172
	SAP18	0.591398
	MPC2	0.591021
	CTSH	0.588757
	HOMER2	0.587736
	OCLN	0.586715
	TSTD1	0.586594
	LAD1	0.586129
	ZBTB20	0.585684
	CIRBP	0.58556
	ITGB1	0.585143
	CNPY2	0.58478
	PRSS8	0.584441
	ATP1B1	0.583967
	EIF4G2	0.583301
	ARL6IP1	0.583059
	LAPTM4A	0.582591
	DYNLRB1	0.582429
	HNRNPK	0.579027
	CLDN4	0.578366
	NPM1	0.578285
	FKBP8	0.577771
	KRT7	0.577357
	SEZ6L2	0.576757
	ANAPC16	0.575007
	UBC	0.574901
	HNRNPC	0.574612
	FAM102A	0.574295
	C9orf3	0.574041
	RPL14	0.573079
	SH3YL1	0.572868
	OCIAD2	0.571986
	SYPL1	0.571742
	RASSF7	0.570732
	KIF12	0.570593
	GSTP1	0.570388
	TMEM98	0.569833
	SFRP5	0.569513
	TRIP6	0.569476
	SMIM22	0.568913
	TMPRSS2	0.568908
	RAB3IP	0.567958
	SQSTM1	0.567952
	FGGY	0.567422
	PAWR	0.567376
	H3F3A	0.56737
	H3F3B	0.567044
	ERICH5	0.566869
	TMC4	0.566854
	IGF2BP2	0.566584
	NACA	0.566134
	SLC5A1	0.565479
	CCNL1	0.564956
	TNFRSF12A	0.564303
	FGFR4	0.564148
	RPL7	0.563831
	CDC42EP1	0.563211
	SHROOM3	0.563143
	ATF3	0.563034
	CAST	0.561992
	VMP1	0.561509
	DYNLL1	0.56096
	SPINT1	0.560901
	CNBP	0.560898
	CHST4	0.560837
	PNN	0.560665
	LAMTOR5	0.560541
	BICC1	0.560229
	CLDN1	0.5602
	FOS	0.559951
	GOLM1	0.55985
	KRTCAP3	0.5596
	ATP5G2	0.559078
	TMEM219	0.558891
	PVRL2	0.55888
	EPCAM	0.558445
	YWHAZ	0.55825
	APP	0.557601
	RNF19A	0.557516
	ONECUT2	0.557007
	F11R	0.557003
	CCND1	0.556645
	DSG2	0.555914
	TUBB4B	0.555844
	S100A14	0.555311
	HNRNPA2B1	0.555222
	BTF3	0.555152
	RPL3	0.554294
	NEDD9	0.553299
	MAP3K13	0.552926
	MAGI1	0.552926
	IRF2BP2	0.552881
	ACP1	0.552305
	ARF1	0.552072
	RPL7A	0.551928
	RP11-532F12.5	0.551351
	HMGN3	0.550324
	PERP	0.549842
	ANXA3	0.549794
	ATP1A1	0.549663
	SDC4	0.549198
	RPL9	0.548989
	FAM221A	0.548134
	TMCO1	0.547419
	CLINT1	0.547085
	DYNC1I2	0.547019
	PDZK1	0.546721
	RPL15	0.545684
	TOB1	0.545575
	LYPD6B	0.545561
	NEDD4L	0.545358
	SRSF3	0.544807
	SLC17A4	0.544664
	ABCC3	0.543716
	LMO7	0.543683
	FAM3C	0.543098
	DAD1	0.542872
	DDR1	0.542861
	TPPP3	0.542475
	JUN	0.542333
	EGR1	0.542297
	RPL11	0.542055
	YWHAE	0.54198
	SBDS	0.54189
	RPL24	0.541542
	ALCAM	0.541426
	CTNND1	0.540919
	VSIG2	0.539974
	RPL5	0.539222
	EIF1AX	0.538841
	JUND	0.538379
	CLDN3	0.538363
	RBM39	0.538362
	STXBP6	0.538127
	RAB25	0.538124
	FOXP1	0.537886
	CA9	0.537734
	S100A6	0.537303
	AGT	0.536889
	PLLP	0.536859
	UBE2B	0.535628
	C1orf198	0.53547
	TLE1	0.535468
	SLC25A3	0.535044
	EEPD1	0.534947
	NFIB	0.534863
	SLC39A1	0.53462
	RIPK4	0.534591
	GNB2L1	0.534507
	FAU	0.534135
	SLC4A4	0.533938
	PTPRH	0.53385
	ZBTB16	0.533624
	FOSB	0.533277
	AKR1C3	0.533119
	SSR2	0.532896
	RHPN2	0.532307
	TAX1BP1	0.531606
	RPLP0	0.531541
	CCL28	0.531334
	FUS	0.531097
	KCNJ15	0.531075
	LLGL2	0.531004
	AC013461.1	0.530213
	TOR1AIP2	0.529567
	ZFP36	0.529371
	SELM	0.529365
	ATP6V1G1	0.529014
	JUP	0.528643
	SERF2	0.52857
	RPL36AL	0.528413
	WSB1	0.528255
	MLLT4	0.527582
	VAMP8	0.527528
	SLC44A3	0.527342
	KLF10	0.527313
	HMGN1	0.527156
	SLPI	0.527142
	RAB13	0.526901
	AKR1C1	0.526812
	C12orf75	0.526803
	PTGES3	0.526776
	IRF6	0.526665
	CHP1	0.526475
	GNG5	0.526259
	SLC12A2	0.526237
	SLC9A3R1	0.525742
	RPS27	0.525468
	ELK4	0.525415
	FAM3B	0.52491
	MPLKIP	0.524399
	N4BP2L2	0.524237
	SOX9	0.524172
	ANXA9	0.524
	LEPROT	0.523742
	TFG	0.523675
	HNRNPDL	0.5236
	RPL22	0.523482
	TAX1BP3	0.5234
	RPL6	0.523389
	RAB11FIP1	0.522535
	KCNJ16	0.522474
	TGOLN2	0.522238
	ERRFI1	0.522211
	AQP3	0.521961
	KMT2A	0.521816
	CARHSP1	0.521739
	SF3B2	0.521628
	PCBP1	0.521161
	RGS3	0.520364
	BBX	0.520359
	KDELR1	0.52035
	UBXN4	0.519962
	RPL35A	0.519294
	MRFAP1	0.518749
	TACSTD2	0.518085
	SPAG16	0.518054
	SDHC	0.517618
	HSP90AB1	0.517355
	NGFRAP1	0.517249
	CHMP4B	0.516709
	SPTBN1	0.516389
	VDAC2	0.516358
	RAB4A	0.516273
	ALDH1A1	0.516143
	VAMP2	0.516086
	SF1	0.516051
	BEX2	0.515987
	ALDH3A2	0.515689
	NDUFS5	0.515663
	KLF5	0.515655
	APLP2	0.515587
	TMEM14C	0.515581
	ZNF706	0.515484
	AKAP9	0.515155
	SDCBP2	0.514872
	AQP1	0.514802
	COX4I1	0.514781
	PRKAA2	0.514688
	ERP29	0.514588
	UGT2A3	0.514487
	VDAC1	0.514257
	CA2	0.51387
	SRSF5	0.513757
	DMKN	0.513477
	TAF7	0.513461
	CAMK2N1	0.51323
	ZFAS1	0.513199
	CSDE1	0.51295
	DCDC2	0.51249
	CD151	0.511923
	TMBIM1	0.511887
	RPS7	0.511776
	CETN2	0.511493
	RAB11B	0.511348
	MGST3	0.511342
	GMNN	0.511185
	CAPN1	0.510602
	CD63	0.510597
	KIAA1522	0.510566
	DDX17	0.510437
	RPS4X	0.510425
	PHIP	0.510144
	NELFE	0.509771
	SPTSSA	0.509108
	COX7A2L	0.509082
	ATP5A1	0.509046
	CAPN2	0.508907
	AHNAK	0.508765
	C11orf58	0.508555
	S100A11	0.5085
	WWTR1	0.50837
	TPT1	0.508331
	CD164	0.508327
	HLA-A	0.50811
	CLIC1	0.508061
	UFC1	0.507793
	PNISR	0.507712
	CNN3	0.507609
	RPS25	0.507591
	GRB7	0.507544
	RPS23	0.507439
	SLC37A4	0.507032
	UBXN1	0.506265
	TRMT112	0.506021
	ATPIF1	0.505171
	ACTN4	0.50514
	CTNNA1	0.504875
	ILK	0.504752
	H1F0	0.504749
	F2RL1	0.50449
	THSD4	0.504486
	GLIS3	0.504474
	MMP14	0.504433
	RPS9	0.504393
	COX7C	0.503765
	IFT57	0.503644
	PLSCR1	0.5036
	ERGIC3	0.503558
	PSMD4	0.503479
	MAL2	0.503324
	NUCKS1	0.502646
	OST4	0.502566
	UBE2I	0.502516
	RPL31	0.502301
	RBM47	0.50228
	DST	0.501709
	CERS2	0.501587
	TRPV6	0.501289
	LRP10	0.501161
	ATP5B	0.501128
	DSP	0.501105
	KIF9	0.500698
	LPIN2	0.500673
	SPSB3	0.500644
	CAMTA1	0.500602
	ARRDC2	0.500455
	EIF1B	0.500244
	FDFT1	0.500201
	HSBP1	0.499925
	SRSF11	0.499597
	PPP4R2	0.499193
	DAZAP2	0.498763
	INADL	0.498622
	OAZ1	0.498476
	ASNA1	0.498334
	MAFK	0.498285
	PKHD1	0.498056
	DPY30	0.497918
	RPS27A	0.497661
	RPS8	0.497656
	SNRPE	0.496659
	RNF103	0.496581
	MAOA	0.496441
	C1orf106	0.495824
	TEAD1	0.495714
	SCAF11	0.49532
	SEC61B	0.495237
	RIC3	0.495167
	WDR83OS	0.495107
	PTPRK	0.494631
	PDLIM1	0.494443
	SYNE2	0.493925
	RHOU	0.493712
	TSHZ2	0.493409
	ENSA	0.493357
	IGSF8	0.493065
	CHMP2A	0.49304
	SCNN1A	0.492685
	RPL8	0.492465
	GCC2	0.492369
	PSME1	0.492217
	C8orf4	0.492069
	RPL10A	0.492041
	HMGN2	0.491957
	RP1-60O19.1	0.491949
	UQCRH	0.491751
	C11orf31	0.491638
	FNIP1	0.49159
	CTTN	0.491467
	SOX4	0.491236
	SLC6A20	0.491178
	RNF5	0.490941
	FXYD3	0.490662
	TSPAN8	0.490358
	ABHD11	0.49004
	SUB1	0.490038
	RPL12	0.490013
	LPP	0.489903
	TOMM20	0.489815
	PLXNB2	0.489759
	TCEB2	0.489566
	HDHD3	0.489393
	MORF4L2	0.489348
	FAM46A	0.48915
	SRP9	0.489048
	ZG16B	0.488787
	GPX4	0.488571
	PUF60	0.488323
	C1orf43	0.488247
	RAD23A	0.48806
	ST14	0.488017
	EPHA2	0.487905
	SYF2	0.487873
	CCNC	0.48787
	ENAH	0.48781
	TMEM258	0.487753
	AUP1	0.487289
	TMED4	0.487258
	WNK2	0.487248
	EIF3E	0.486938
	TRAPPC4	0.486905
	VPS28	0.486827
	SNRPB	0.486764
	ERH	0.486667
	LDLR	0.486538
	MRPL43	0.486338
	ABHD3	0.486313
	APH1A	0.486022
	MRPS21	0.485962
	ATRAID	0.485879
	MORF4L1	0.485875
	HNRNPF	0.485857
	HOOK2	0.485807
	BAMBI	0.484762
	DHPS	0.484518
	XRCC6	0.484513
	SH2D3A	0.484321
	REEP5	0.483624
	ADAM9	0.483572
	SYT13	0.483299
	VAPA	0.483112
	RPS14	0.482977
	COMMD6	0.482551
	PDGFD	0.482436
	AMOTL2	0.48221
	EPC1	0.482165
	TESC	0.481895
	PTMA	0.481656
	CRYAB	0.481567
	MMP15	0.481447
	PRRC2C	0.48126
	PHPT1	0.481216
	TMEM246	0.481026
	PMEPA1	0.480857
	SUMO1	0.480803
	PTTG1IP	0.480733
	ESD	0.480659
	CDIPT	0.480603
	TAF1D	0.480392
	PPP1R11	0.480382
	PBX1	0.480354
	RNF181	0.480347
	SNRPD2	0.480331
	MINOS1	0.480076
	ILF2	0.479991
	RPS13	0.479673
	CADM1	0.479639
	SF3B6	0.479367
	MDK	0.479027
	PNPLA2	0.478622
	SON	0.478592
	FGFR2	0.477939
	EIF1	0.477891
	MYRF	0.477792
	TXN	0.477728
	ABLIM1	0.477536
	CD47	0.477124
	MAFF	0.477027
	GABARAP	0.476647
	PRDX1	0.476396
	PARD6B	0.476339
	GATA6	0.476197
	TMEM86B	0.475994
	PDGFA	0.475858
	PARK7	0.475801
	TMED9	0.475397
	BRD2	0.475235
	C6orf132	0.475068
	PPP2CB	0.474825
	ITGAV	0.47457
	ABCB1	0.474454
	COL27A1	0.474217
	ZNF148	0.474126
	NDUFB8	0.474072
	SRF	0.474054
	EMP2	0.474043
	RPS24	0.473968
	FAM96B	0.473861
	COX6B1	0.473824
	SCCPDH	0.473801
	DTNA	0.473793
	RPL13A	0.473683
	RBPMS	0.473499
	RPS10	0.473492
	MALAT1	0.473335
	SPP1	0.473233
	CYR61	0.473032
	S100A16	0.472992
	RPS6	0.472984
	DUSP10	0.472948
	FBLIM1	0.472905
	C19orf53	0.472807
	38777	0.472621
	WBP5	0.472607
	UBA52	0.472599
	SUN1	0.472228
	LINC00969	0.472057
	CUTA	0.472009
	C14orf105	0.471954
	ZMAT2	0.471515
	SNRPG	0.47151
	RSRC2	0.471382
	EZR	0.471297
	ZNF24	0.471267
	SERPINA5	0.471215
	PFDN5	0.470963
	SORBS2	0.470882
	ATXN7L3B	0.470656
	SDC1	0.470508
	TCEA1	0.470218
	SCD5	0.470205
	SERBP1	0.470085
	AGRN	0.469908
	RPL18	0.469775
	EFNA1	0.469693
	DUSP1	0.4694
	HCFC1R1	0.469333
	TOM1L1	0.469201
	ATP5J2	0.468913
	THOC6	0.468877
	CUEDC2	0.468712
	TMA7	0.468514
	PFDN2	0.468291
	ECH1	0.468221
	BRK1	0.468182
	UQCRB	0.468069
	CCT3	0.467884
	FAM107B	0.467757
	TECR	0.467738
	XRCC5	0.467516
	EIF3A	0.467207
	LMAN2	0.467155
	CEP57	0.467098
	PSMB4	0.466993
	GPRC5B	0.466988
	RPL34	0.466693
	LAMB3	0.466359
	KLF3	0.466114
	PRPF38B	0.466106
	HNRNPH3	0.46597
	APOA1BP	0.465898
	BANF1	0.465851
	RNPS1	0.4658
	MVP	0.465544
	GSTK1	0.465478
	HTATIP2	0.465422
	RPS3	0.465368
	ATF4	0.465272
	ITM2B	0.46517
	CLDN23	0.464933
	PLEKHJ1	0.464813
	CLU	0.464618
	NDFIP2	0.464314
	NONO	0.464293
	FAM133B	0.464234
	TRIM56	0.463851
	LDHB	0.463736
	PIGR	0.463704
	DNAJC8	0.463689
	TMEM14B	0.46359
	CFDP1	0.463559
	GOLGA4	0.463548
	NDUFA5	0.46338
	KIF5B	0.463275
	CES2	0.463174
	SPCS1	0.462997
	RPL7L1	0.462889
	HIGD2A	0.462887
	MCL1	0.462706
	KLF9	0.462687
	MNS1	0.462602
	OPTN	0.462534
	ERBB2	0.462487
	PMF1	0.46231
	AFTPH	0.462152
	RPLP2	0.462071
	PABPN1	0.461957
	AKAP7	0.461901
	BAD	0.461797
	ZFHX4	0.461732
	COX8A	0.461578
	TCEA3	0.461446
	WDR33	0.461091
	SPAG7	0.460738
	RPL41	0.460472
	MYO6	0.460201
	HNRNPA3	0.460153
	KHDRBS1	0.460152
	RBM8A	0.460063
	WFDC2	0.459878
	PPP2R1A	0.459838
	RAB1A	0.459819
	BCAP31	0.459735
	USH1C	0.459458
	MMP7	0.459405
	EIF4B	0.459397
	SF3B1	0.459307
	IER3IP1	0.459262
	TPM4	0.458735
	BMP2	0.458128
	CFTR	0.45811
	COPS6	0.45792
	ANXA5	0.457755
	POLR2J3	0.457628
	CCDC64B	0.457563
	FARP1	0.457454
	FOXA2	0.457267
	SET	0.457242
	SCGN	0.457071
	ARL6IP4	0.457068
	DUSP3	0.457033
	FOXO3	0.456953
	ANGPTL1	0.456951
	NFIA	0.456856
	CRYZ	0.456646
	C19orf33	0.456348
	GPBP1	0.456329
	ST13	0.456268
	RPL19	0.456126
	TES	0.456058
	COX20	0.455974
	CSNK2B	0.455917
	BUD31	0.455815
	MYO5B	0.455809
	GGT6	0.455626
	SSU72	0.455392
	DDX5	0.455366
	VSTM2L	0.455199
	BCO2	0.455179
	NHP2	0.454811
	PRR13	0.454769
	TCF25	0.454618
	TMEM208	0.454614
	ARL1	0.454566
	OCIAD1	0.454488
	ZC3H12A	0.454479
	PSMC3	0.454136
	HDGF	0.454131
	RPS12	0.454105
	CALM3	0.453987
	RPL17	0.453782
	ZDHHC12	0.453297
	METTL5	0.453284
	CCT8	0.453261
	TOMM7	0.453257
	CCDC12	0.453151
	RP11-553L6.5	0.453037
	RPL30	0.452901
	EIF4H	0.452825
	NDUFB10	0.452803
	LITAF	0.452677
	SNRPF	0.452464
	TJP1	0.452456
	DRAP1	0.45242
	SRRM2	0.452396
	TM7SF3	0.452085
	TRIM47	0.452053
	CNDP2	0.451975
	KPNA6	0.451922
	COX5B	0.451848
	CBR1	0.451832
	RPSA	0.451711
	TMEM179B	0.45171
	CHST9	0.451563
	EIF5	0.451524
	RPL4	0.451415
	KRTCAP2	0.451284
	POLR1D	0.4512
	NEU1	0.451187
	STOML2	0.451087
	DSC2	0.451064
	LSM7	0.450987
	RPL37	0.450977
	RAB11A	0.45095
	PPIA	0.450806
	MPHOSPH8	0.450639
	MARVELD3	0.450553
	TPGS2	0.450502
	RPS20	0.450353
	MRPL20	0.45034
	RPL37A	0.450052
	TPBG	0.45003
	MKKS	0.449797
	PPIG	0.44967
	RAN	0.449662
	FAM213A	0.449524
	NEBL	0.449513
	RAC1	0.449457
	LSR	0.449398
	HDAC1	0.44929
	FKBP5	0.449188
	RBX1	0.448992
	LAMC1	0.448942
	RPL27A	0.448898
	NDUFS3	0.448883
	PPP1CB	0.448783
	GABARAPL2	0.448775
	PCBP2	0.448703
	MYH9	0.448694
	C21orf59	0.448478
	TXNL1	0.448436
	CHTOP	0.448428
	HNMT	0.448288
	COPB2	0.44828
	DHX15	0.448058
	PSMA2	0.447848
	CPM	0.447831
	BLOC1S1	0.447752
	ECHDC2	0.447612
	EDF1	0.447571
	MEIS2	0.447554
	TGIF1	0.447437
	SLC20A2	0.447431
	RASEF	0.447284
	RTN3	0.44724
	PLEKHB1	0.447231
	PSMD8	0.447078
	ARHGDIA	0.447038
	UBB	0.446984
	PER2	0.446823
	SH3RF1	0.446642
	COPZ1	0.446408
	DCTN6	0.446393
	SFTA2	0.446385
	PTPRF	0.446188
	TOB2	0.446168
	ATP6V0E1	0.44597
	F5	0.44592
	FAM53C	0.445743
	POLR2J	0.445407
	SNRPD3	0.44536
	TMEM9	0.445289
	RSBN1L	0.445118
	PEBP1	0.445114
	MET	0.444895
	THRAP3	0.444884
	NUAK2	0.444574
	HADHA	0.444559
	HN1L	0.4444
	CHMP3	0.444387
	ARF5	0.444385
	42248	0.444196
	TMEM106C	0.444092
	SSB	0.444002
	SYNCRIP	0.443918
	ODC1	0.443624
	CDH2	0.443578
	CYTH2	0.443546
	EGLN1	0.443514
	NEDD8	0.443432
	COMMD2	0.443346
	SMIM7	0.443292
	B3GNT3	0.443281
	TMPRSS3	0.443246
	EIF3I	0.443193
	RPL26	0.442919
	CFL1	0.442856
	HS3ST1	0.442577
	RPL38	0.442537
	APEX1	0.442496
	HAX1	0.442381
	TALDO1	0.442278
	CCT6A	0.442223
	TARDBP	0.442159
	ITGB8	0.441945
	EDN1	0.441913
	NAPA	0.441893
	LINC01320	0.441779
	NDUFB7	0.441444
	RPS15A	0.441441
	STAT1	0.441419
	IRS2	0.441418
	RPS15	0.441401
	RPL36A	0.441332
	PRRG4	0.44111
	ADCK3	0.44111
	NRBP1	0.441004
	EIF6	0.440869
	CUL4A	0.440838
	NKTR	0.440753
	B3GNT7	0.44069
	HNRNPA0	0.440608
	DEGS2	0.440577
	SMC3	0.440558
	C11orf54	0.440505
	GNB2	0.440351
	SRSF9	0.440268
	PRPF38A	0.440262
	VPS29	0.440166
	ZNF292	0.440078
	CHMP2B	0.440069
	MRPL32	0.44
	CHMP5	0.43984
	GOLGB1	0.439788
	RBCK1	0.439776
	PPP1R16A	0.439685
	ATP5O	0.4394
	NMT2	0.439291
	MYADM	0.439092
	NDUFS4	0.438969
	NUDC	0.438339
	MYH14	0.438327
	HYI	0.438107
	RPL10	0.438101
	40057	0.437939
	RPL35	0.437872
	EIF3G	0.437851
	MDH2	0.437817
	DNAJC15	0.437595
	HSPA9	0.437514
	PRAP1	0.437388
	AURKAIP1	0.437265
	PSMB7	0.43711
	C1orf116	0.437101
	PCNP	0.436912
	ZFP36L1	0.436869
	GIPC1	0.436842
	TPM3	0.436796
	RBMX	0.436705
	LDOC1	0.43666
	GNB5	0.436598
	HSPB11	0.436438
	RAMP1	0.436236
	INSIG2	0.436105
	C19orf43	0.436099
	ATP5C1	0.436015
	PDGFC	0.435925
	ATOX1	0.435901
	TMEM30B	0.435834
	LRPAP1	0.435772
	RPL23	0.435739
	TUBA1C	0.435628
	EHD4	0.435606
	RPL32	0.435594
	CCDC50	0.435479
	BSDC1	0.435126
	C12orf57	0.435072
	KCTD3	0.434947
	NDUFV1	0.434811
	EBPL	0.434662
	SREK1	0.434629
	EIF2A	0.434618
	GTF2A2	0.434591
	RAD23B	0.434453
	DYNLT1	0.434344
	TPI1	0.434259
	GOLGA2	0.434236
	UBL5	0.434218
	YIPF2	0.434189
	RPL29	0.434162
	SPNS2	0.434002
	EPS8	0.433842
	GBA2	0.433718
	TRA2B	0.433547
	ONECUT1	0.433454
	THOC7	0.433285
	ZCRB1	0.433266
	MYEOV2	0.433236
	CD46	0.433214
	EHF	0.433175
	AMD1	0.432874
	GALNT18	0.432764
	SOCS6	0.432744
	COLCA1	0.432457
	CHD9	0.432409
	ZC2HC1A	0.432352
	TCF7L2	0.432344
	NPEPPS	0.432132
	COBL	0.432058
	LGALS3BP	0.432042
	PRPF40A	0.431799
	TMED2	0.431377
	C3orf52	0.431288
	SVIP	0.431285
	NDUFA1	0.430953
	LCOR	0.430888
	AKR1A1	0.430583
	HINT1	0.430505
	SUPT16H	0.430252
	PTBP1	0.430222
	TMEM14A	0.430164
	TMEM97	0.430149
	HADHB	0.430084
	PRDX2	0.430007
	NDUFS2	0.429927
	ZKSCAN1	0.429762
	CTD-3252C9.4	0.429761
	SSH3	0.429757
	PHF3	0.429608
	MAGOH	0.429538
	PHYH	0.429498
	NDUFB4	0.42947
	RPS21	0.429252
	CLN3	0.429249
	HNRNPU	0.429179
	RAP1GAP	0.429146
	C7orf73	0.42914
	SEMA3E	0.429111
	IST1	0.42907
	UBL3	0.429013
	SERPINA4	0.428996
	CRB3	0.428763
	TJP2	0.428698
	ASPHD1	0.428697
	RAB6A	0.428597
	COX6A1	0.428459
	CCS	0.42838
	VEGFA	0.428225
	KMT2E	0.428079
	NDUFA13	0.428036
	VPS72	0.428011
	TP53INP1	0.427845
	BACE2	0.427722
	POLR2K	0.427689
	PPCS	0.427529
	STXBP3	0.427527
	FUBP1	0.427337
	STAP2	0.427315
	SLC16A7	0.427303
	RIOK3	0.427276
	CHMP4C	0.427035
	SARAF	0.426974
	GSTM3	0.426888
	ATP6V1D	0.426887
	LSM1	0.426675
	UBE2E3	0.426562
	ZNF281	0.426561
	BRD4	0.426513
	KMT5B	0.426413
	LRRC42	0.426362
	IER2	0.426337
	MT-CO1	0.42629
	PRR15L	0.426191
	HNF1B	0.426082
	SPATA13	0.425899
	ANXA7	0.425858
	SNAP25	0.425813
	UXT	0.425654
	JTB	0.425653
	PTS	0.42563
	PSMB5	0.425618
	NDUFC2	0.425581
	STX3	0.4255
	TM9SF2	0.425481
	TRIB1	0.425445
	RAF1	0.425382
	BSG	0.425369
	MORN2	0.425361
	ARHGEF35	0.425359
	FGFR3	0.425244
	SLC22A18	0.425231
	MAGED2	0.425216
	CXCL6	0.425015
	MAOB	0.424961
	TRAPPC1	0.424808
	SUGT1	0.424701
	NDUFA4	0.424653
	SNRPD1	0.424532
	TNFSF10	0.424455
	EEF2	0.424432
	CYB5A	0.42436
	NCL	0.424326
	NDUFB9	0.424317
	KANSL1L	0.424273
	ARF4	0.42426
	HNRNPD	0.424256
	RASSF4	0.424098
	RTN4	0.423968
	EPHX1	0.423831
	MCCC1	0.42377
	SMDT1	0.42349
	TMEM63A	0.423476
	IP6K2	0.423291
	GNPAT	0.423143
	B4GALT4	0.423129
	ARRDC1	0.423129
	GRTP1	0.423022
	TOX3	0.423003
	A1CF	0.422718
	PFDN1	0.42269
	RPS3A	0.422452
	RPL21	0.422351
	FAM127B	0.422318
	ARF6	0.422289
	GADD45A	0.421962
	OLA1	0.421939
	TGFA	0.42189
	PPP1R13L	0.421792
	KDELR2	0.421787
	TPR	0.421754
	NAPG	0.421551
	OTUD7B	0.421488
	C1D	0.421446
	CCT7	0.421284
	SSBP1	0.421256
	SEC31A	0.421243
	TAGLN2	0.421242
	AFF4	0.421238
	YIF1A	0.420935
	PSMC5	0.420912
	IL6R	0.420888
	PROSER2	0.420577
	ARHGEF26	0.420493
	HNRNPA1L2	0.420484
	PPP1R15A	0.420407
	RHOD	0.420284
	NAA20	0.420169
	WLS	0.420024
	TMEM50A	0.420002
	S100A13	0.419885
	CTDSPL	0.419866
	MT-CYB	0.419806
	PPP1CA	0.419763
	SERINC2	0.41964
	HDAC11	0.419614
	CGN	0.419551
	DLG1	0.419336
	PSENEN	0.419151
	CREB3	0.419128
	GLTSCR2	0.418973
	ABI1	0.418855
	UBE2D2	0.418855
	GUSB	0.418844
	VEPH1	0.41876
	TSEN34	0.418543
	CAPS	0.418345
	PLEKHA5	0.418303
	PROM1	0.418262
	KIFC3	0.418154
	MPP6	0.41812
	NDUFA10	0.418117
	FGD5-AS1	0.418096
	UQCRC2	0.418069
	CH17-360D5.2	0.418032
	PIM3	0.417944
	TSC22D2	0.417916
	NDFIP1	0.417916
	ZBTB44	0.417863
	PNRC2	0.417859
	MUC20	0.417733
	BNIP3	0.417725
	CDR2L	0.417661
	IFT22	0.417612
	BAZ2B	0.417603
	DNAJC19	0.417466
	DDA1	0.417459
	SDHB	0.417437
	RPS5	0.417419
	PPP2CA	0.417402
	SFN	0.417367
	ZSCAN18	0.41734
	SHFM1	0.417272
	P4HTM	0.41723
	PSMA1	0.417214
	RPS11	0.417189
	SPTAN1	0.417188
	ATP5L	0.417125
	DPM2	0.41686
	MGEA5	0.416832
	EMC4	0.416806
	SEMA3B	0.416766
	RBM3	0.416615
	CCT4	0.416536
	SLC25A4	0.416484
	CDH6	0.416467
	PRKCSH	0.416304
	TMEM141	0.416224
	WBP2	0.41595
	AES	0.415426
	CDKN1C	0.415282
	TTC39C	0.415176
	DPH3	0.415176
	EIF3K	0.415086
	MRPS14	0.414952
	KRT80	0.414941
	C15orf52	0.414886
	YPEL3	0.414823
	ELMO3	0.414792
	AP2M1	0.414736
	NTN4	0.414694
	LRRFIP2	0.414637
	CIB1	0.414576
	BEX1	0.41453
	PCM1	0.414486
	CLMN	0.41439
	C18orf32	0.41431
	FXR1	0.414279
	PA2G4	0.414246
	PSMD9	0.41411
	EIF3H	0.414076
	DUSP8	0.413924
	SUCLG1	0.413867
	MIDN	0.413858
	NDUFAF3	0.413829
	TICAM1	0.41381
	ARHGAP5	0.413806
	HNRNPR	0.413772
	AP1M2	0.413705
	LUC7L3	0.413623
	DDX1	0.413452
	POLR2I	0.413438
	ZBTB38	0.413379
	SAR1A	0.413152
	EAPP	0.413131
	YAP1	0.412967
	LAMC2	0.412837
	EIF3L	0.412811
	TUBB2A	0.412665
	POF1B	0.412654
	YWHAB	0.412622
	RPL18A	0.412522
	POLR2C	0.41234
	PJA2	0.412325
	CBX3	0.412279
	DGUOK	0.412147
	TM2D1	0.412107
	AKR1C2	0.411918
	TIMM10B	0.411883
	MSI2	0.411881
	SFPQ	0.41171
	NDUFB6	0.411702
	RNF114	0.41168
	PQBP1	0.411659
	PTP4A1	0.41163
	PIAS1	0.411564
	LSM3	0.411496
	RBP1	0.411483
	RPS16	0.411388
	CBWD1	0.411255
	POLR3GL	0.411009
	NQO1	0.410947
	PSMG2	0.410789
	RBBP7	0.410774
	TUSC3	0.410752
	PLK2	0.410731
	VEZF1	0.410503
	HBEGF	0.410486
	EIF3D	0.410427
	POGZ	0.410409
	RAB5B	0.410396
	EPB41L5	0.410394
	SYNGR1	0.410328
	ADH5	0.410242
	SLC38A11	0.410217
	SEMA6A	0.410153
	IL18	0.410062
	37681	0.410005
	RPL28	0.409866
	AK2	0.409819
	XPO1	0.409774
	KARS	0.409706
	SCP2	0.409677
	USMG5	0.409646
	FAM204A	0.409437
	VPS37B	0.409249
	SMC5	0.409246
	DDOST	0.409061
	FNTA	0.408915
	SSRP1	0.408837
	ARHGEF12	0.408786
	MLF2	0.408765
	ID2	0.40872
	MKRN1	0.408645
	CCDC47	0.40856
	CNKSR1	0.40854
	MAP4K5	0.408442
	TNIP1	0.408411
	FLOT1	0.408373
	SPCS2	0.408275
	ATRX	0.408222
	FKBP2	0.408134
	CANX	0.40811
	DOCK5	0.40808
	GTF2IRD2B	0.407844
	MACC1	0.407772
	SMIM15	0.40771
	PSMB2	0.407679
	ZNF622	0.407642
	PSMD7	0.407573
	TRAPPC2L	0.407518
	C16orf13	0.407408
	CCDC186	0.407148
	NCKAP1	0.407067
	RAB8A	0.407056
	ZNF22	0.407021
	FLRT3	0.406974
	AAMDC	0.406917
	DDAH1	0.406916
	IMPA2	0.406879
	U2SURP	0.406868
	STUB1	0.406796
	AAK1	0.406651
	PNKD	0.406638
	SLC25A6	0.406548
	RNF167	0.406469
	EPS8L2	0.40634
	ZBTB43	0.406333
	FAM134B	0.406139
	IRF3	0.406099
	ITFG1	0.406049
	CCNL2	0.405924
	ALDH7A1	0.4058
	PAIP2	0.405682
	CDC5L	0.405533
	CSRNP1	0.405391
	MOSPD3	0.405263
	SERINC3	0.405155
	NAE1	0.405118
	RAB20	0.405108
	UQCC3	0.405069
	ORMDL2	0.405043
	RPS4Y1	0.404918
	KRT19	0.404825
	USP16	0.404809
	PECR	0.404809
	TUFM	0.404644
	HSPA5	0.404478
	WAC	0.404366
	PSMB6	0.404322
	VPS4B	0.404299
	GABRP	0.404125
	TSC22D4	0.404085
	MKNK2	0.404058
	MT-ND1	0.404053
	TRIP10	0.40403
	CKS1B	0.404016
	PPIC	0.403987
	PSMA5	0.403869
	KIAA1456	0.40384
	BPTF	0.403807
	SECISBP2	0.403805
	OS9	0.403728
	WWC1	0.40362
	PPL	0.403495
	MRPL52	0.40349
	CSNK1A1	0.403337
	PTP4A2	0.4032
	TSPAN15	0.403093
	CD2BP2	0.402939
	DAP	0.402939
	SEC61G	0.402884
	UBE2D3	0.402813
	PSMF1	0.402775
	VDAC3	0.402688
	AC011718.2	0.402456
	SRSF10	0.402452
	BCLAF1	0.402403
	CSPP1	0.402355
	CDR2	0.402308
	ISCU	0.402283
	SNHG8	0.402234
	KIAA1191	0.402212
	IFT43	0.402006
	C14orf1	0.401855
	EWSR1	0.40178
	ZNF207	0.401495
	PAFAH1B2	0.401398
	ELOF1	0.401237
	PAK7	0.401098
	LAMTOR2	0.401017
	MAFG	0.400996
	TMEM136	0.40093
	PGRMC1	0.400916
	C8orf59	0.400881
	RNF7	0.40083
	PRDX3	0.400814
	CEP70	0.4008
	AAMP	0.400791
	POLR2E	0.40067
	MAP2	0.400637
	PPP1R9A	0.400635
	KRCC1	0.400328
	NELFCD	0.400201
	ZNF189	0.400179
	PLS1	0.400153
	RP11-295M3.4	0.400141
	TAF9	0.400111
	HDAC7	0.400098
	IL20RA	0.400076
	DHCR7	0.39992
	YIPF3	0.399872
	NCOA7	0.399817
	ARHGEF5	0.399681
	CD2AP	0.399645
	TRA2A	0.399606
	EPB41L4A	0.399585
	SAP30BP	0.39953
	TMEM183A	0.399443
	PPP4C	0.399377
	CIR1	0.399236
	RSRP1	0.399159
	SRRM1	0.399006
	CSRP1	0.398959
	ITGB5	0.398863
	RBM7	0.398673
	CDK4	0.398567
	CHPT1	0.398563
	MBIP	0.398335
	ZNF33B	0.398204
	PDCD5	0.398088
	SMPD3	0.397922
	RPLP1	0.397845
	BEX4	0.397813
	MT-CO3	0.397669
	MMP24-AS1	0.397585
	LAMP1	0.397372
	DNALI1	0.397277
	CYC1	0.397211
	DNAJC3	0.397151
	TIAL1	0.397101
	ATP5G3	0.397074
	GCLM	0.396979
	CDC42	0.396956
	SF3B4	0.396844
	NPNT	0.396813
	EPHB6	0.39677
	RPL23A	0.396604
	TRAM1	0.396564
	RBMXL1	0.396546
	TRPT1	0.396455
	CLTA	0.396306
	ARSD	0.39623
	PAPOLA	0.396005
	GHITM	0.39598
	IL32	0.395889
	DDX24	0.395838
	LAPTM4B	0.395602
	FAT1	0.395478
	TMEM147	0.395466
	YTHDF2	0.395246
	TRAF4	0.395162
	EBNA1BP2	0.395151
	PRDX6	0.394888
	BRD3	0.394755
	VEZT	0.394734
	NR0B2	0.394715
	MAPKAPK2	0.394697
	PTPN13	0.394667
	CLNS1A	0.39465
	DCAF6	0.394634
	NME3	0.394578
	TM7SF2	0.394509
	RBM25	0.394374
	PALLD	0.394346
	LRP11	0.394335
	VAMP5	0.394277
	AP1S1	0.394217
	KTN1	0.394197
	VSIG10	0.394184
	ASH1L	0.394156
	MYO1C	0.394148
	NFYB	0.394137
	EIF4E2	0.394136
	ACBD6	0.39413
	KAT5	0.393998
	TMED10	0.393956
	BCAR1	0.393867
	RPS17	0.393805
	MTIF3	0.393686
	CRK	0.39366
	MYO10	0.393472
	LMBRD1	0.393333
	DBI	0.393248
	MMADHC	0.393203
	TAPBP	0.393049
	FRAS1	0.393015
	TM2D3	0.392922
	HIP1R	0.39289
	STAU1	0.392767
	PSME4	0.392747
	METAP2	0.392746
	F10	0.392677
	MAPK1IP1L	0.392603
	EEF1B2	0.392598
	ANP32B	0.392495
	APPL2	0.39248
	CAPZB	0.392325
	CLPTM1	0.392271
	IMMP2L	0.392218
	ACIN1	0.392216
	PBXIP1	0.392176
	ADRM1	0.392168
	HACD2	0.392136
	LETMD1	0.3921
	IFT172	0.39206
	CALCOCO1	0.391901
	SNRNP27	0.391877
	KPNB1	0.391637
	RPL36	0.39156
	VPS35	0.391535
	DAPK3	0.391475
	CBX6	0.391412
	TUBB	0.391396
	CYP4F11	0.391363
	SAT2	0.391308
	DNTTIP1	0.391302
	GALNT3	0.391237
	LINC00493	0.39123
	HEXB	0.39122
	RPL39	0.391183
	PEX16	0.39118
	ZBED1	0.391138
	PER1	0.390996
	RPRD2	0.390966
	MPZL2	0.390822
	HP1BP3	0.390657
	PSMG3	0.390626
	SUMF2	0.390566
	NAPRT	0.39055
	FDX1	0.390532
	PHLDA2	0.390507
	ARPC5	0.390489
	MEA1	0.390485
	ZNF644	0.390376
	EIF5B	0.390206
	ADIPOR1	0.390182
	VKORC1	0.390178
	UGCG	0.390106
	RABGGTB	0.390088
	PIGC	0.390064
	ATG101	0.390048
	PURA	0.390039
	MAGEA6	0.39002
	ARPC1A	0.389872
	MRPS15	0.389856
	RPL27	0.389779
	LNX2	0.38977
	SRSF2	0.389662
	AIDA	0.38961
	EEF1D	0.389554
	CCDC59	0.389531
	MRPL55	0.38938
	TADA3	0.389318
	NDUFA12	0.389185
	MYO1B	0.389146
	MUM1L1	0.389031
	C1orf186	0.389003
	FBXO7	0.388945
	HPR	0.388929
	PCBD1	0.388899
	NDUFAB1	0.388794
	EIF2S2	0.388674
	C7orf50	0.388667
	UBA1	0.388617
	GPC3	0.388611
	RBP4	0.388563
	CHD4	0.388554
	REEP6	0.388511
	TBCA	0.388472
	CWC15	0.388214
	UMPS	0.388191
	ADAR	0.388163
	SLC25A25	0.388128
	DCTN3	0.387987
	TSPAN6	0.387979
	KLHL36	0.387963
	ATP5F1	0.38795
	UBE2N	0.387947
	DDIT3	0.387803
	STX10	0.387767
	RHOT2	0.387734
	SMAD5	0.387646
	RPN2	0.387605
	GOLPH3	0.387598
	C6orf48	0.387533
	INTS10	0.387336
	EIF3M	0.387326
	TMEM37	0.387305
	CAPNS1	0.387294
	RTP4	0.387224
	MANBAL	0.387107
	CCDC124	0.387076
	WRB	0.386991
	ESF1	0.386969
	PSMA3-AS1	0.38672
	ZMYND8	0.386443
	PSMA7	0.386408
	COPS5	0.386354
	SMARCA4	0.386306
	PLP2	0.386264
	BIRC3	0.386256
	B4GALT5	0.386227
	DYNC1LI2	0.386118
	SERPING1	0.386031
	TSTA3	0.385892
	CKB	0.385875
	ATF6	0.385788
	ACTB	0.385746
	GPR108	0.385687
	CMC2	0.385633
	NEAT1	0.385468
	CRY2	0.385424
	RSF1	0.38537
	RPS27L	0.385365
	BABAM1	0.38532
	PPP1R15B	0.385216
	PMM1	0.385213
	MRPL22	0.385197
	SNRPB2	0.385159
	PSMB1	0.38512
	MALSU1	0.385077
	STK39	0.385047
	SHANK2	0.385005
	MRPS36	0.384944
	LARP6	0.38479
	LINC00869	0.384747
	SRP14	0.384731
	NIPBL	0.384567
	PTAR1	0.384494
	DNAJC7	0.384383
	40422	0.384271
	SIVA1	0.384187
	WDR45	0.384115
	PLEKHA1	0.383988
	SGMS2	0.383968
	MTCH1	0.383892
	CRYZL1	0.383867
	SETD5	0.383718
	CCNG1	0.383618
	NUCB1	0.383447
	ATG12	0.383242
	SCARB2	0.383043
	RPS26	0.382952
	MPZL3	0.38291
	RERE	0.382908
	WDR13	0.382891
	MLLT10	0.38288
	CDK5RAP3	0.382866
	CRLS1	0.382782
	XPR1	0.38269
	PRPF31	0.382663
	METTL7A	0.382628
	CCNI	0.382609
	MDH1	0.382598
	EML4	0.382554
	EIF2AK1	0.382486
	F3	0.382446
	TM9SF3	0.382175
	UBAP1	0.382096
	TSPAN3	0.382096
	CTNND2	0.381969
	GKAP1	0.38191
	FAM129B	0.381895
	ARHGEF40	0.381888
	RPS19	0.381873
	TP53I3	0.381707
	SYTL4	0.381694
	VIL1	0.381602
	SS18L2	0.38159
	SUPT4H1	0.381525
	SARS	0.381445
	VCL	0.381417
	GSTO1	0.381294
	MIR4435-2HG	0.381241
	THUMPD3-AS1	0.381147
	RNF11	0.381114
	FAM103A1	0.381061
	MED10	0.380995
	MPPE1	0.380969
	MRPL49	0.380961
	IK	0.38091
	HHEX	0.380897
	BAZ2A	0.38089
	NFU1	0.38075
	TMBIM6	0.380686
	TNKS1BP1	0.38067
	TATDN1	0.380578
	NDUFS6	0.380572
	MRPS18B	0.380547
	FAM32A	0.380546
	FZD6	0.380484
	COPE	0.380386
	NDUFB3	0.380315
	PUM1	0.380277
	SLC35B2	0.380266
	CAPZA2	0.380231
	GJB1	0.380086
	MOB4	0.380037
	HSD17B2	0.380005
	AIMP1	0.380003
	LARP1	0.379984
	DAP3	0.37994
	SLC12A7	0.379916
	JOSD2	0.379777
	SVBP	0.379761
	PROX1	0.379725
	KPNA4	0.379703
	SOD1	0.379683
	CDC42EP4	0.379624
	DENR	0.379491
	EPB41L4A-AS1	0.379461
	NEMF	0.379391
	RHEB	0.379322
	VPS13A	0.379214
	EPB41L1	0.379148
	MCOLN3	0.379101
	MRPL51	0.379054
	PHB	0.379029
	HLA-C	0.379024
	ZC3H15	0.379013
	SLC6A19	0.379009
	EIF3F	0.378884
	ZNF274	0.37887
	YWHAG	0.378807
	GMCL1	0.378757
	TRIQK	0.378701
	ARL14	0.378673
	OFD1	0.378671
	CMPK1	0.378645
	DNAJA2	0.378615
	ARPP19	0.378553
	PYCR2	0.378469
	RALGPS2	0.378422
	HES1	0.378402
	PIGT	0.378332
	ATP8B1	0.378186
	ALG5	0.378134
	MCRS1	0.378077
	SP100	0.378067
	SPIN1	0.377949
	SPAG1	0.377785
	SLC39A4	0.377735
	IFIT5	0.377722
	ATP6V0B	0.377715
	GINM1	0.377675
	TMEM120A	0.377597
	SDHA	0.377596
	DIAPH1	0.377525
	GPBP1L1	0.377398
	NCOA1	0.37711
	CCT5	0.377069
	GUK1	0.377041
	ZYX	0.376931
	TRIOBP	0.3769
	TMC5	0.376896
	HMGCS1	0.376673
	UBALD1	0.376561
	AK6	0.376534
	SF3B5	0.376481
	UBE2R2	0.376448
	CYBRD1	0.376397
	PHGDH	0.376388
	CNOT7	0.376372
	TNFRSF10B	0.376023
	MUC1	0.376007
	C20orf24	0.375961
	TRAPPC3	0.375859
	SSPN	0.37567
	BPHL	0.375661
	CACUL1	0.375623
	DMAP1	0.375555
	PDCD6IP	0.375518
	RER1	0.375471
	ATG4B	0.375428
	NUTM2B-AS1	0.375374
	NUP153	0.37537
	DLG3	0.375296
	SEC11A	0.375258
	RPS28	0.37523
	KCNQ1OT1	0.375204
	TP53BP2	0.375142
	PSMD6	0.375102
	GAMT	0.375094
	TOX4	0.375074
	PMPCB	0.375033
	PAPSS1	0.374836
	ADI1	0.374745
	ACY3	0.374718
	NDUFC1	0.374715
	RAB30-AS1	0.374685
	RIF1	0.374624
	FAM200B	0.374622
	LASP1	0.374465
	FIS1	0.374427
	TCTN1	0.37439
	WDR34	0.37439
	ZMYM5	0.374379
	IGBP1	0.374378
	BIN1	0.374299
	PRCC	0.374296
	PDE8A	0.374129
	NET1	0.374101
	DPM1	0.374034
	UGDH	0.37393
	RAB2A	0.373903
	SUMO3	0.373848
	PDIA6	0.373778
	UQCRC1	0.373777
	AJUBA	0.373763
	RHOC	0.373746
	FAHD1	0.373703
	SULT1C4	0.373679
	NSA2	0.373637
	TRIP11	0.373633
	EGFR	0.373611
	MRPL21	0.373534
	GCNT4	0.373502
	TUFT1	0.373475
	NSFL1C	0.37337
	LAMTOR4	0.373282
	WDR6	0.373151
	KANK2	0.373135
	SENP6	0.373074
	DHX9	0.372952
	CFL2	0.372926
	PAIP1	0.372862
	SNRPC	0.372842
	SLC22A5	0.372754
	NAA50	0.372727
	NIT1	0.372691
	HBP1	0.372636
	ACSM3	0.372427
	DNAJB11	0.372394
	DCTN2	0.372388
	ESRP1	0.372202
	PDHA1	0.372148
	SCFD1	0.372119
	KLHDC2	0.372098
	PLEKHA6	0.37208
	COA4	0.372013
	KIF3B	0.371993
	IQCK	0.371949
	GULP1	0.371909
	LBR	0.371891
	NOL3	0.371865
	ARHGAP24	0.371824
	ST5	0.371697
	FHIT	0.371689
	SMOX	0.371582
	TMEM123	0.371539
	CHD6	0.371492
	SPHK1	0.371423
	POLR2L	0.371399
	CALR	0.371252
	RPS19BP1	0.371235
	SMAD4	0.371198
	RB1CC1	0.371194
	RTF1	0.371032
	TPD52	0.370877
	KCNK5	0.370825
	PARL	0.370793
	DDRGK1	0.370762
	STX8	0.370719
	AKIRIN1	0.370574
	TMEM43	0.370518
	ROMO1	0.370515
	PNRC1	0.370483
	CEBPB	0.370427
	PDAP1	0.370401
	ATXN2L	0.370312
	ARID4B	0.370258
	SMARCE1	0.370208
	SNRNP200	0.370136
	SERTAD3	0.370048
	HM13	0.369998
	MAP4K4	0.369995
	MFF	0.369976
	DYM	0.369972
	P4HB	0.369971
	TMEM205	0.369834
	RHOBTB3	0.369718
	MRPL15	0.36971
	GNG12	0.369681
	FN3KRP	0.369677
	OSBPL1A	0.369531
	FBXO3	0.369461
	ENPP5	0.369427
	SDF2	0.369408
	SLC25A5	0.369339
	BAIAP2L1	0.369294
	HKDC1	0.369279
	PSMC6	0.369146
	TUBB6	0.369071
	SHARPIN	0.369058
	RARB	0.369056
	ENY2	0.369014
	GBP1	0.368945
	RAB18	0.368821
	FAM213B	0.368796
	ZNF830	0.368674
	TIMM13	0.368635
	COPA	0.368635
	TM4SF1	0.36863
	SP1	0.368512
	USP9X	0.368501
	STX4	0.36841
	AATK	0.368342
	IAH1	0.368265
	LINC00657	0.368234
	MDM4	0.368158
	APRT	0.36812
	BFAR	0.36798
	LBH	0.367973
	RGL3	0.367853
	AHCYL1	0.367762
	CLCF1	0.367709
	PDXDC1	0.367646
	UBE2V2	0.367638
	ALS2CL	0.36762
	FAM150B	0.367555
	AKR7A2	0.3675
	SPON2	0.367438
	SGCB	0.367415
	CAPN12	0.367317
	COMMD7	0.367249
	ERF	0.367242
	SLC38A2	0.367209
	PTPN3	0.367004
	CBX5	0.36694
	UNC50	0.366918
	RAD21	0.366878
	NPM2	0.366834
	C9orf78	0.366758
	GBP3	0.36668
	PPP2R5E	0.366665
	SAMD4B	0.366591
	LRAT	0.366547
	TTC17	0.366313
	PGAM1	0.366286
	SCGB2A1	0.366243
	INO80C	0.366197
	CLUAP1	0.366134
	MRPL44	0.366081
	TRIM33	0.366067
	RNH1	0.36602
	MRPS5	0.366019
	SLCO3A1	0.366002
	DHTKD1	0.365936
	SH2B1	0.365722
	FAM60A	0.365704
	ARL8A	0.365554
	PPHLN1	0.365527
	DCAF7	0.365454
	ABI2	0.36542
	WASL	0.365417
	ARMC8	0.36534
	LA16c-431H6.6	0.365274
	BAG1	0.365257
	GPR88	0.365245
	PIH1D1	0.365179
	CTSA	0.365099
	EEF1G	0.364885
	DTX3	0.364846
	MTCL1	0.364659
	GLMP	0.364647
	ENO1	0.364636
	MRPL37	0.364624
	ERCC1	0.364583
	DEK	0.364549
	TMEM230	0.364517
	RSRC1	0.36445
	CD99	0.364423
	PPP4R3B	0.364381
	ZNF33A	0.364291
	CAP1	0.364243
	RNF39	0.364235
	TPPP	0.364147
	PDZD8	0.364047
	ANKRD12	0.364003
	CLIC6	0.36382
	MED4	0.363804
	RRP15	0.363792
	TBCB	0.363693
	ACTL6A	0.363678
	ETFB	0.363638
	GTF2H5	0.363512
	CDC42BPA	0.363489
	MXI1	0.363482
	SPATS2	0.363378
	BCL10	0.363262
	ALDH9A1	0.363245
	MED21	0.363184
	MAGIX	0.363122
	LRRFIP1	0.36303
	ZFAND2B	0.362952
	GNAS	0.362949
	ING2	0.362862
	UBQLN1	0.3627
	DSEL	0.36269
	ISCA2	0.362666
	ARL2BP	0.362649
	LMNA	0.362646
	ANKRD18A	0.362611
	CCT2	0.362545
	BLNK	0.362522
	FAM134A	0.362484
	NUMB	0.362391
	EMC10	0.362349
	HMGXB4	0.362308
	CEACAM6	0.362269
	TPP2	0.362208
	FAM63B	0.362161
	TDG	0.362077
	RPL13	0.362026
	UBE2L3	0.361912
	RP11-285F7.2	0.361766
	FBL	0.361763
	TOR1AIP1	0.361688
	ILF3	0.361648
	PSMD11	0.361516
	MRPL28	0.361431
	PWAR6	0.361415
	ISCA1	0.361327
	BAIAP2	0.361199
	LINC00152	0.361191
	LINC00667	0.361092
	ATXN2	0.361028
	NOSIP	0.360946
	BCL7B	0.360935
	YWHAQ	0.360905
	RAB21	0.360894
	CLK1	0.360862
	CWF19L2	0.36086
	MT-ND3	0.360802
	HNRNPH2	0.360769
	CCDC34	0.360731
	MED17	0.360702
	CCDC14	0.360648
	POLD2	0.360622
	NDUFB5	0.36057
	COL18A1	0.360518
	BIRC6	0.360516
	FNBP4	0.360494
	CYCS	0.360454
	OSER1	0.360395
	TRAK1	0.36037
	TM4SF5	0.36016
	NR1H2	0.360105
	PMVK	0.360098
	TMEM54	0.36006
	MRPL47	0.359927
	TMEM9B	0.359919
	SGPP2	0.359893
	SCRN1	0.359824
	ARSE	0.359824
	AC026471.6	0.359766
	SERTAD1	0.359707
	SPEN	0.359694
	HSP90B1	0.359655
	RPS29	0.35964
	MRPL13	0.359578
	ZFR	0.359557
	GGNBP2	0.359426
	PPARD	0.359328
	RBMX2	0.359311
	EFNA5	0.359304
	GRAMD1B	0.359247
	SEPW1	0.359221
[truncated: 16,901 more rows]
