# Supplementary material for: Multiomics in silico analysis identifies TM4SF4 as a cell surface target in hepatocellular carcinoma
Source: PLoS One. 2025 Feb 25;20(2):e0307048. doi: 10.1371/journal.pone.0307048 (PMC11856526; doi:10.1371/journal.pone.0307048)
Supplement: S3 Table — (XLSX) [file pone.0307048.s006.xlsx]

## Sheet: S3 Table (part 1)
	S3 Table (part 1)
	GOs enriched (q<0.01) according to genes with Pearson r >0.6 with TM4SF4 expression in HCC cells (n=15,787 cells derived from ten HCC patients; GSE149614)
	Functional group	Category	ID	Name	p-value	q-value FDR B&H	(-log_q-val)	Hit Count in Query List	Hit Count in Genome	Hit in Query List
	Mitochondrial components	GO: Cellular Component	GO:0031966	mitochondrial membrane	1.229e-10	2.213e-08	7.65502	13	848	AMBP,SCP2,COX8A,ACAA2,MPC2,TMBIM6,GSTK1,NDUFB2,CLU,NDUFC2,ATP5A1,SDHC,COX6A1
		GO: Cellular Component	GO:0005740	mitochondrial envelope	2.631e-10	2.368e-08	7.62562	13	902	AMBP,SCP2,COX8A,ACAA2,MPC2,TMBIM6,GSTK1,NDUFB2,CLU,NDUFC2,ATP5A1,SDHC,COX6A1
		GO: Cellular Component	GO:0005743	mitochondrial inner membrane	6.701e-10	2.412e-08	7.61762	11	595	AMBP,COX8A,ACAA2,MPC2,GSTK1,NDUFB2,CLU,NDUFC2,ATP5A1,SDHC,COX6A1
		GO: Cellular Component	GO:0098800	inner mitochondrial membrane protein complex	4.549e-09	1.024e-07	6.9897	7	164	COX8A,MPC2,NDUFB2,NDUFC2,ATP5A1,SDHC,COX6A1
		GO: Cellular Component	GO:0098798	mitochondrial protein-containing complex	3.656e-07	6.364e-06	5.19627	7	311	COX8A,MPC2,NDUFB2,NDUFC2,ATP5A1,SDHC,COX6A1
	Cellular respiration	GO: Cellular Component	GO:0005746	mitochondrial respirasome	3.889e-07	6.364e-06	5.19627	5	99	COX8A,NDUFB2,NDUFC2,SDHC,COX6A1
		GO: Cellular Component	GO:0098803	respiratory chain complex	3.334e-07	6.364e-06	5.19627	5	96	COX8A,NDUFB2,NDUFC2,SDHC,COX6A1
		GO: Cellular Component	GO:0070469	respirasome	5.731e-07	8.597e-06	5.06565	5	107	COX8A,NDUFB2,NDUFC2,SDHC,COX6A1
		GO: Biological Process	GO:0019646	aerobic electron transport chain	3.886e-07	0.0002467	3.60783	5	98	COX8A,NDUFB2,NDUFC2,SDHC,COX6A1
		GO: Biological Process	GO:0009060	aerobic respiration	9.888e-07	0.0002573	3.58956	6	221	COX8A,NDUFB2,NDUFC2,ATP5A1,SDHC,COX6A1
		GO: Biological Process	GO:0022904	respiratory electron transport chain	1.976e-06	0.0003677	3.43451	5	136	COX8A,NDUFB2,NDUFC2,SDHC,COX6A1
		GO: Biological Process	GO:0045333	cellular respiration	3.814e-06	0.0005202	3.28383	6	279	COX8A,NDUFB2,NDUFC2,ATP5A1,SDHC,COX6A1
	Oxidative phosphorylation	GO: Molecular Function	GO:0016491	oxidoreductase activity	4.286e-07	7.411e-05	4.13012	10	834	AMBP,COX8A,PHYH,GSTK1,MGST3,NDUFB2,NDUFC2,PRDX6,SDHC,COX6A1
		GO: Biological Process	GO:0006119	oxidative phosphorylation	2.272e-07	0.0002467	3.60783	6	172	COX8A,NDUFB2,NDUFC2,ATP5A1,SDHC,COX6A1
		GO: Molecular Function	GO:0015453	oxidoreduction-driven active transmembrane transporter activity	1.053e-05	0.0004352	3.36131	4	86	COX8A,NDUFB2,NDUFC2,COX6A1
		GO: Molecular Function	GO:0016684	oxidoreductase activity, acting on peroxide as acceptor	0.0001904	0.004292	2.36734	3	70	GSTK1,MGST3,PRDX6
		GO: Cellular Component	GO:1990204	oxidoreductase complex	0.001111	0.008693	2.06083	3	134	NDUFB2,NDUFC2,SDHC
	ATP synthesis	GO: Molecular Function	GO:0009055	electron transfer activity	3.355e-06	0.0001701	3.7693	5	146	COX8A,NDUFB2,NDUFC2,SDHC,COX6A1
		GO: Biological Process	GO:0042775	mitochondrial ATP synthesis coupled electron transport	6.912e-07	0.0002467	3.60783	5	110	COX8A,NDUFB2,NDUFC2,SDHC,COX6A1
		GO: Biological Process	GO:0042773	ATP synthesis coupled electron transport	7.23e-07	0.0002467	3.60783	5	111	COX8A,NDUFB2,NDUFC2,SDHC,COX6A1
		GO: Biological Process	GO:0042776	proton motive force-driven mitochondrial ATP synthesis	3.999e-06	0.0005202	3.28383	4	70	NDUFB2,NDUFC2,ATP5A1,SDHC
		GO: Biological Process	GO:0015986	proton motive force-driven ATP synthesis	6.167e-06	0.0007405	3.13047	4	78	NDUFB2,NDUFC2,ATP5A1,SDHC
		GO: Biological Process	GO:0022900	electron transport chain	1.121e-05	0.001093	2.96138	5	194	COX8A,NDUFB2,NDUFC2,SDHC,COX6A1
		GO: Biological Process	GO:0015980	energy derivation by oxidation of organic compounds	2.454e-05	0.001744	2.75845	6	387	COX8A,NDUFB2,NDUFC2,ATP5A1,SDHC,COX6A1
		GO: Biological Process	GO:0006754	ATP biosynthetic process	3.621e-05	0.00219	2.65956	4	122	NDUFB2,NDUFC2,ATP5A1,SDHC
		GO: Biological Process	GO:0046034	ATP metabolic process	4.244e-05	0.002208	2.656	5	256	CFH,NDUFB2,NDUFC2,ATP5A1,SDHC
		GO: Biological Process	GO:0006091	generation of precursor metabolites and energy	0.000218	0.006544	2.18416	6	575	COX8A,NDUFB2,NDUFC2,ATP5A1,SDHC,COX6A1
	Cellular detoxification	GO: Biological Process	GO:0098869	cellular oxidant detoxification	7.901e-07	0.0002467	3.60783	5	113	AMBP,ALB,GSTK1,MGST3,PRDX6
		GO: Biological Process	GO:1990748	cellular detoxification	2.049e-06	0.0003677	3.43451	5	137	AMBP,ALB,GSTK1,MGST3,PRDX6
		GO: Biological Process	GO:0097237	cellular response to toxic substance	3.305e-06	0.0005159	3.28743	5	151	AMBP,ALB,GSTK1,MGST3,PRDX6
		GO: Biological Process	GO:0098754	detoxification	8.443e-06	0.0009414	3.02623	5	183	AMBP,ALB,GSTK1,MGST3,PRDX6
		GO: Biological Process	GO:0009636	response to toxic substance	0.0002609	0.007685	2.11436	5	377	AMBP,ALB,GSTK1,MGST3,PRDX6
	Lipid processes	GO: Biological Process	GO:0006629	lipid metabolic process	2.12e-06	0.0003677	3.43451	12	1590	SCP2,GC,PHYH,ACAA2,EDF1,RARRES2,ECH1,MGST3,CLU,ATP5A1,PRDX6,AGT
		GO: Biological Process	GO:0016042	lipid catabolic process	2.454e-05	0.001744	2.75845	6	387	SCP2,PHYH,ACAA2,RARRES2,ECH1,PRDX6
		GO: Biological Process	GO:0009062	fatty acid catabolic process	2.775e-05	0.001883	2.72515	4	114	SCP2,PHYH,ACAA2,ECH1
		GO: Biological Process	GO:0030258	lipid modification	3.376e-05	0.00219	2.65956	5	244	SCP2,PHYH,ACAA2,ECH1,AGT
		GO: Biological Process	GO:0044242	cellular lipid catabolic process	4.013e-05	0.002208	2.656	5	253	SCP2,PHYH,ACAA2,ECH1,PRDX6
		GO: Biological Process	GO:0019395	fatty acid oxidation	4.238e-05	0.002208	2.656	4	127	SCP2,PHYH,ACAA2,ECH1
		GO: Biological Process	GO:0034440	lipid oxidation	5.226e-05	0.002541	2.595	4	134	SCP2,PHYH,ACAA2,ECH1
		GO: Biological Process	GO:0006635	fatty acid beta-oxidation	0.0002928	0.008465	2.07237	3	84	SCP2,ACAA2,ECH1
	Nucleotide synthesis and metabolism	GO: Biological Process	GO:0009150	purine ribonucleotide metabolic process	1.077e-05	0.001093	2.96138	7	513	CFH,ACAA2,MPC2,NDUFB2,NDUFC2,ATP5A1,SDHC
		GO: Biological Process	GO:0006163	purine nucleotide metabolic process	1.574e-05	0.001293	2.8884	7	544	CFH,ACAA2,MPC2,NDUFB2,NDUFC2,ATP5A1,SDHC
		GO: Biological Process	GO:0009259	ribonucleotide metabolic process	1.413e-05	0.001293	2.8884	7	535	CFH,ACAA2,MPC2,NDUFB2,NDUFC2,ATP5A1,SDHC
		GO: Biological Process	GO:0072521	purine-containing compound metabolic process	2.458e-05	0.001744	2.75845	7	583	CFH,ACAA2,MPC2,NDUFB2,NDUFC2,ATP5A1,SDHC
		GO: Biological Process	GO:0009152	purine ribonucleotide biosynthetic process	3.648e-05	0.00219	2.65956	5	248	MPC2,NDUFB2,NDUFC2,ATP5A1,SDHC
		GO: Biological Process	GO:0009260	ribonucleotide biosynthetic process	4.913e-05	0.002474	2.6066	5	264	MPC2,NDUFB2,NDUFC2,ATP5A1,SDHC
		GO: Biological Process	GO:0009206	purine ribonucleoside triphosphate biosynthetic process	5.697e-05	0.002541	2.595	4	137	NDUFB2,NDUFC2,ATP5A1,SDHC
		GO: Biological Process	GO:0009145	purine nucleoside triphosphate biosynthetic process	5.86e-05	0.002541	2.595	4	138	NDUFB2,NDUFC2,ATP5A1,SDHC
		GO: Biological Process	GO:0006164	purine nucleotide biosynthetic process	5.563e-05	0.002541	2.595	5	271	MPC2,NDUFB2,NDUFC2,ATP5A1,SDHC
		GO: Biological Process	GO:0072522	purine-containing compound biosynthetic process	6.494e-05	0.002581	2.58821	5	280	MPC2,NDUFB2,NDUFC2,ATP5A1,SDHC
		GO: Biological Process	GO:0009205	purine ribonucleoside triphosphate metabolic process	6.944e-05	0.002581	2.58821	5	284	CFH,NDUFB2,NDUFC2,ATP5A1,SDHC
		GO: Biological Process	GO:0009201	ribonucleoside triphosphate biosynthetic process	6.731e-05	0.002581	2.58821	4	143	NDUFB2,NDUFC2,ATP5A1,SDHC
		GO: Biological Process	GO:0009117	nucleotide metabolic process	6.784e-05	0.002581	2.58821	7	684	CFH,ACAA2,MPC2,NDUFB2,NDUFC2,ATP5A1,SDHC
		GO: Biological Process	GO:0006753	nucleoside phosphate metabolic process	7.233e-05	0.002626	2.58071	7	691	CFH,ACAA2,MPC2,NDUFB2,NDUFC2,ATP5A1,SDHC
		GO: Biological Process	GO:0009144	purine nucleoside triphosphate metabolic process	7.665e-05	0.002702	2.56831	5	290	CFH,NDUFB2,NDUFC2,ATP5A1,SDHC
		GO: Biological Process	GO:0009199	ribonucleoside triphosphate metabolic process	7.791e-05	0.002702	2.56831	5	291	CFH,NDUFB2,NDUFC2,ATP5A1,SDHC
		GO: Biological Process	GO:0009142	nucleoside triphosphate biosynthetic process	8.75e-05	0.002969	2.52739	4	153	NDUFB2,NDUFC2,ATP5A1,SDHC
		GO: Biological Process	GO:0009141	nucleoside triphosphate metabolic process	0.0001065	0.003464	2.46042	5	311	CFH,NDUFB2,NDUFC2,ATP5A1,SDHC
		GO: Biological Process	GO:0055086	nucleobase-containing small molecule metabolic process	0.0001445	0.004603	2.33696	7	772	CFH,ACAA2,MPC2,NDUFB2,NDUFC2,ATP5A1,SDHC
		GO: Biological Process	GO:0009165	nucleotide biosynthetic process	0.0001572	0.004879	2.31167	5	338	MPC2,NDUFB2,NDUFC2,ATP5A1,SDHC
		GO: Biological Process	GO:1901293	nucleoside phosphate biosynthetic process	0.0001594	0.004879	2.31167	5	339	MPC2,NDUFB2,NDUFC2,ATP5A1,SDHC
	Others	GO: Cellular Component	GO:0031967	organelle envelope	6.248e-10	2.412e-08	7.61762	15	1439	AMBP,SCP2,COX8A,ACAA2,MPC2,TMEM176B,TMBIM6,GSTK1,MGST3,NDUFB2,CLU,NDUFC2,ATP5A1,SDHC,COX6A1
		GO: Cellular Component	GO:0031975	envelope	6.248e-10	2.412e-08	7.61762	15	1439	AMBP,SCP2,COX8A,ACAA2,MPC2,TMEM176B,TMBIM6,GSTK1,MGST3,NDUFB2,CLU,NDUFC2,ATP5A1,SDHC,COX6A1
		GO: Cellular Component	GO:0072562	blood microparticle	2.021e-09	5.281e-08	7.27728	7	146	AMBP,CFH,GC,ALB,VTN,CLU,AGT
		GO: Cellular Component	GO:0019866	organelle inner membrane	2.054e-09	5.281e-08	7.27728	11	662	AMBP,COX8A,ACAA2,MPC2,GSTK1,NDUFB2,CLU,NDUFC2,ATP5A1,SDHC,COX6A1
		GO: Cellular Component	GO:0031907	microbody lumen	1.678e-06	2.158e-05	4.66595	4	57	SCP2,PHYH,GSTK1,ECH1
		GO: Cellular Component	GO:0005782	peroxisomal matrix	1.678e-06	2.158e-05	4.66595	4	57	SCP2,PHYH,GSTK1,ECH1
		GO: Molecular Function	GO:0016209	antioxidant activity	5.977e-07	7.411e-05	4.13012	5	103	AMBP,ALB,GSTK1,MGST3,PRDX6
		GO: Molecular Function	GO:0005215	transporter activity	9.989e-07	8.258e-05	4.08313	12	1427	AMBP,SCP2,COX8A,GC,MPC2,ALB,TMCO1,NDUFB2,NDUFC2,ATP5A1,AGT,COX6A1
		GO: Molecular Function	GO:0022857	transmembrane transporter activity	3.429e-06	0.0001701	3.7693	11	1314	AMBP,COX8A,GC,MPC2,ALB,TMCO1,NDUFB2,NDUFC2,ATP5A1,AGT,COX6A1
		GO: Molecular Function	GO:0004602	glutathione peroxidase activity	1.329e-05	0.0004708	3.32716	3	29	GSTK1,MGST3,PRDX6
		GO: Cellular Component	GO:0098796	membrane protein complex	4.239e-05	0.0005087	3.29354	10	1465	COX8A,SEC61B,MPC2,VTN,COPZ1,NDUFB2,NDUFC2,ATP5A1,SDHC,COX6A1
		GO: Cellular Component	GO:0042579	microbody	0.0001181	0.00125	2.90309	4	167	SCP2,PHYH,GSTK1,ECH1
		GO: Cellular Component	GO:0005777	peroxisome	0.0001181	0.00125	2.90309	4	167	SCP2,PHYH,GSTK1,ECH1
		GO: Biological Process	GO:0019693	ribose phosphate metabolic process	1.574e-05	0.001293	2.8884	7	544	CFH,ACAA2,MPC2,NDUFB2,NDUFC2,ATP5A1,SDHC
		GO: Cellular Component	GO:0062023	collagen-containing extracellular matrix	0.0001482	0.001482	2.82915	6	541	AMBP,ALB,VTN,RARRES2,CLU,AGT
		GO: Biological Process	GO:0019637	organophosphate metabolic process	4.196e-05	0.002208	2.656	9	1148	CFH,SCP2,ACAA2,MPC2,NDUFB2,NDUFC2,ATP5A1,PRDX6,SDHC
		GO: Biological Process	GO:0046390	ribose phosphate biosynthetic process	5.563e-05	0.002541	2.595	5	271	MPC2,NDUFB2,NDUFC2,ATP5A1,SDHC
		GO: Biological Process	GO:0072329	monocarboxylic acid catabolic process	6.372e-05	0.002581	2.58821	4	141	SCP2,PHYH,ACAA2,ECH1
		GO: Molecular Function	GO:0004601	peroxidase activity	0.0001747	0.004292	2.36734	3	68	GSTK1,MGST3,PRDX6
		GO: Cellular Component	GO:0031012	extracellular matrix	0.0004984	0.004556	2.34142	6	678	AMBP,ALB,VTN,RARRES2,CLU,AGT
		GO: Cellular Component	GO:0030312	external encapsulating structure	0.0005062	0.004556	2.34142	6	680	AMBP,ALB,VTN,RARRES2,CLU,AGT
		GO: Molecular Function	GO:0015399	primary active transmembrane transporter activity	0.0002664	0.005506	2.25916	4	197	COX8A,NDUFB2,NDUFC2,COX6A1

## Sheet: S3 Table (part 2)
	S3 Table (part 2)
	GOs enriched (q<0.01) according to genes with Pearson r >0.6 with TM4SF4 expression in NTL cells (n=1,932 cells from eight control individuals; GSE149614)
	Functional group	Category	ID	Name	p-value	q-value FDR B&H	(-log_q-val)	Hit Count in Query List	Hit Count in Genome	Hit in Query List
	Plasma membrane proteins	GO: Cellular Component	GO:0098590	plasma membrane region	1.521e-07	4.244e-05	4.37222	16	1498	TPM1,RHOB,KRT8,ERBB3,ANPEP,PLPP2,ANXA4,ANXA13,CD24,CLDN7,BCL2L1,CAV2,FXYD2,CDH1,CXADR,EEF1A1
		GO: Cellular Component	GO:0045121	membrane raft	8.926e-06	0.0008436	3.07386	8	450	S100A10,PLPP2,ANXA13,CD24,HMGB1,CAV2,CDH1,CXADR
		GO: Cellular Component	GO:0098857	membrane microdomain	9.071e-06	0.0008436	3.07386	8	451	S100A10,PLPP2,ANXA13,CD24,HMGB1,CAV2,CDH1,CXADR
		GO: Cellular Component	GO:0016327	apicolateral plasma membrane	3.389e-05	0.002115	2.67469	3	27	KRT8,CLDN7,CXADR
		GO: Cellular Component	GO:0016323	basolateral plasma membrane	7.659e-05	0.003562	2.44831	6	306	ERBB3,ANXA13,CLDN7,FXYD2,CDH1,CXADR
		GO: Cellular Component	GO:0009925	basal plasma membrane	0.0001258	0.004388	2.35773	6	335	ERBB3,ANXA13,CLDN7,FXYD2,CDH1,CXADR
		GO: Cellular Component	GO:0098797	plasma membrane protein complex	0.000462	0.007611	2.11856	8	792	S100A10,KRT8,ERBB3,CALM2,HMGB1,CAV2,FXYD2,CDH1
	Regulation of plasma membrane localization	GO: Biological Process	GO:1903077	negative regulation of protein localization to plasma membrane	5.42e-07	0.0008447	3.0733	4	28	ANXA13,TMEM59,BCL2L1,CDH1
		GO: Biological Process	GO:1904376	negative regulation of protein localization to cell periphery	7.229e-07	0.0008447	3.0733	4	30	ANXA13,TMEM59,BCL2L1,CDH1
		GO: Biological Process	GO:1905476	negative regulation of protein localization to membrane	9.942e-06	0.005809	2.2359	4	57	ANXA13,TMEM59,BCL2L1,CDH1
		GO: Biological Process	GO:0072659	protein localization to plasma membrane	1.326e-05	0.006197	2.20782	7	336	MYL12A,S100A10,KRT18,ANXA13,TMEM59,BCL2L1,CDH1
	Cellular adhesion	GO: Biological Process	GO:0007155	cell adhesion	7.041e-06	0.005485	2.26082	15	1742	TPM1,MYL12A,RHOB,S100A10,ERBB3,SPINT2,KRT18,CD24,CD59,HMGB1,CLDN7,CDH1,CLDN10,CXADR,LGALS4
		GO: Cellular Component	GO:0070161	anchoring junction	0.0003549	0.007485	2.12581	11	1419	RHOB,KRT8,KRT18,CD59,CLDN7,BCL2L1,CAV2,SKP1,CDH1,CLDN10,CXADR
		GO: Cellular Component	GO:0005911	cell-cell junction	0.0004193	0.007611	2.11856	7	590	KRT8,KRT18,CLDN7,SKP1,CDH1,CLDN10,CXADR
		GO: Cellular Component	GO:0043296	apical junction complex	0.0005983	0.008786	2.05621	4	165	CLDN7,CDH1,CLDN10,CXADR
	Myosin complexes	GO: Cellular Component	GO:0016460	myosin II complex	3.79e-05	0.002115	2.67469	3	28	MYL12A,MYL6,MYL12B
		GO: Cellular Component	GO:0016459	myosin complex	0.0003756	0.007485	2.12581	3	60	MYL12A,MYL6,MYL12B
		GO: Cellular Component	GO:0030017	sarcomere	0.0003008	0.007485	2.12581	5	252	TPM1,MYL12A,KRT8,CALM2,MYL12B
		GO: Cellular Component	GO:0030016	myofibril	0.0004637	0.007611	2.11856	5	277	TPM1,MYL12A,KRT8,CALM2,MYL12B
		GO: Cellular Component	GO:0043292	contractile fiber	0.0005983	0.008786	2.05621	5	293	TPM1,MYL12A,KRT8,CALM2,MYL12B
	Secretory vesicles and others	GO: Cellular Component	GO:0099503	secretory vesicle	0.0001031	0.004109	2.38626	11	1232	ANPEP,CALM2,ANXA11,ANXA13,CYSTM1,CD59,HMGB1,BCL2L1,CAV2,CXADR,EEF1A1
		GO: Cellular Component	GO:0045178	basal part of cell	0.0001888	0.005853	2.23262	6	361	ERBB3,ANXA13,CLDN7,FXYD2,CDH1,CXADR
		GO: Cellular Component	GO:0005938	cell cortex	0.0002525	0.007044	2.15218	6	381	MYL12A,RHOB,DSTN,MYL12B,CDH1,EEF1A1
		GO: Cellular Component	GO:0015629	actin cytoskeleton	0.0003337	0.007485	2.12581	7	568	TPM1,MYL12A,DSTN,MYL6,MYL12B,CDH1,EEF1A1
		GO: Cellular Component	GO:0012506	vesicle membrane	0.0006854	0.009562	2.01945	10	1289	RHOB,ANPEP,PLPP2,CALM2,ANXA4,TMEM59,CYSTM1,CD59,BCL2L1,CAV2
